# Supplementary material for: IFI16 phase separation via multi-phosphorylation drives innate immune signaling
Source: Nucleic Acids Res. 2023 Jun 7;51(13):6819–40. doi: 10.1093/nar/gkad449 (PMC10359621; doi:10.1093/nar/gkad449)
Supplement: gkad449_Supplemental_Files [file gkad449_supplemental_files.zip]

Archive with 8 entries (8 files):
- Movie S1.mp4
- Movie S2.mp4
- Movie S3.mp4
- Movie S4.mp4
- Supplemental Text and Figures.pdf
- Table S1.xlsx
- Table S2.xlsx
- Table S3.xlsx
