# Supplementary material for: IFI16 phase separation via multi-phosphorylation drives innate immune signaling
Source: Nucleic Acids Res. 2023 Jun 7;51(13):6819–40. doi: 10.1093/nar/gkad449 (PMC10359621; doi:10.1093/nar/gkad449)
Supplement: gkad449_Supplemental_Files [file gkad449_supplemental_files.zip › Table S1.xlsx]

## Sheet: Sheet1
Raw Values:						Rep 1	Rep 2		Rep 3
Modified Sequence Monoisotopic Masses	Begin Position	End Position	Purpose	Precursor	Fragment ions used for quantification	1 hpi	1 hpi	6 hpi	1 hpi	6 hpi
VKGPALS[+79.966331]R	88	95	p-S95	454.2417++	y6-98+, y5-98+, b2+, y6, y7-98+	63826000	42595000	28537000	3013200	3603500
EVDATS[+79.966331]PAPSTSSTVK	100	115	p-S106	828.8718++	y11-98++, y11+, y12-98+, y11-98+, y12+	42882000	5585700	4879000	585840	272540
VSEEQT[+79.966331]QPPSPAGAGMSTAMGR	143	164	p-T149	756.9923+++	b6-98+, b7-98+, b8-98+	71456000	48225000	61696000	5305800	6683800
VSEEQTQPPS[+79.966331]PAGAGMSTAMGR	143	164	p-S153	756.9923+++	y14-98++, y15-98++, y13-98++, y14-98++	594630000	389070000	574410000	50009000	64590000
SPS[+79.966331]PKTSLSAPPNSSSTENPKTVAK	165	189	p-S168	864.7566+++	b9+, b10+, b10-98+, b11++	24094000	15196000	9750400	573410	435390
SPS[+79.966331]PKTSLSAPPNSSSTENPK	165	185	p-S168	731.6739+++	b8+, b9+, b10+, b10-98+, b9++	12361000	10510000	9203400	954100	509720
VFNIDLK	614	620	normalization	424.7475++	y1+, y2+, y3+, y5+, y6+	3669200000	2453600000	1685900000	335830000	342720000
Normalized Values:						Rep 1	Rep 2		Rep 3
Modified Sequence Monoisotopic Masses	Begin Position	End Position	Purpose	Precursor	Fragment ions used for quantification	Control	CDK2i	DNA-PK	DNA-Pki	GSK3B
VKGPALS[+79.966331]R	88	95	p-S95	454.2417++	y6-98+, y5-98+, b2+, y6, y7-98+	0.0173951	0.0173602	0.0169269	0.0089724	0.0105144
EVDATS[+79.966331]PAPSTSSTVK	100	115	p-S106	828.8718++	y11-98++, y11+, y12-98+, y11-98+, y12+	0.011687	0.00227653	0.002894	0.00174445	0.000795226
VSEEQT[+79.966331]QPPSPAGAGMSTAMGR	143	164	p-T149	756.9923+++	b6-98+, b7-98+, b8-98+	0.0194745	0.0196548	0.0365953	0.0157991	0.0195022
VSEEQTQPPS[+79.966331]PAGAGMSTAMGR	143	164	p-S153	756.9923+++	y14-98++, y15-98++, y13-98++, y14-98++	0.16206	0.158571	0.340714	0.148912	0.188463
SPS[+79.966331]PKTSLSAPPNSSSTENPKTVAK	165	189	p-S168	864.7566+++	b9+, b10+, b10-98+, b11++	0.00656655	0.00619335	0.0057835	0.00170744	0.0012704
SPS[+79.966331]PKTSLSAPPNSSSTENPK	165	185	p-S168	731.6739+++	b8+, b9+, b10+, b10-98+, b9++	0.00336885	0.0042835	0.00545904	0.00284102	0.00148728
