# Supplementary material for: IFI16 phase separation via multi-phosphorylation drives innate immune signaling
Source: Nucleic Acids Res. 2023 Jun 7;51(13):6819–40. doi: 10.1093/nar/gkad449 (PMC10359621; doi:10.1093/nar/gkad449)
Supplement: gkad449_Supplemental_Files [file gkad449_supplemental_files.zip › Table S2.xlsx]

## Sheet: Sheet1
Accession	Description	Species	Gene Symbol	Coverage [%]	# Peptides	# PSMs	# Unique Peptides	Abundance Ratio: (RF 1 hpi, PNF) / (RF 1 hpi, CNF)	Grouped Abundances
									Mock, CNF	Mock, PNF	RF 1 hpi, CNF	RF 1 hpi, PNF
Q53EP0	Fibronectin type III domain-containing protein 3B	Homo sapiens	FNDC3B	11	10	40	10	3.106	2.23357e+06	8.17859e+06	1.4842e+06	6.14124e+06
Q13423	NAD(P) transhydrogenase, mitochondrial	Homo sapiens	NNT	10	6	18	6	0.506	1.61646e+06	526543	1.42712e+06	665115
Q9BRX9	WD repeat domain-containing protein 83	Homo sapiens	WDR83	24	7	19	7	0.844	2.31313e+06	2.36435e+06	1.90355e+06	2.06747e+06
P62875	DNA-directed RNA polymerases I, II, and III subunit RPABC5	Homo sapiens	POLR2L	39	3	36	3	1.183	9.14046e+06	1.06963e+07	9.6181e+06	1.05979e+07
P29728	2'-5'-oligoadenylate synthase 2	Homo sapiens	OAS2	32	20	78	20	0.325	1.61318e+07	4.3776e+06	1.40448e+07	3.56501e+06
O60942	mRNA-capping enzyme	Homo sapiens	RNGTT	8	4	12	4	0.868	908260	422399	917948	995690
Q00577	Transcriptional activator protein Pur-alpha	Homo sapiens	PURA	53	13	110	11	1.434	2.31564e+07	3.10268e+07	2.84081e+07	4.50627e+07
Q9C0J8	pre-mRNA 3' end processing protein WDR33	Homo sapiens	WDR33	43	45	342	45	3.115	3.79314e+07	9.21794e+07	2.82705e+07	9.78707e+07
Q9UGI8	Testin	Homo sapiens	TES	11	4	6	4	1.368	2.07638e+06	1.4633e+06	1.56927e+06	1.29418e+06
Q13185	Chromobox protein homolog 3	Homo sapiens	CBX3	60	14	266	12	0.412	2.12178e+08	7.17882e+07	2.024e+08	7.86754e+07
Q8N5C1	Calcium homeostasis modulator protein 5	Homo sapiens	CALHM5	6	2	2	2	1.712	81461.9	324952	92598.4	339852
P45974	Ubiquitin carboxyl-terminal hydrolase 5	Homo sapiens	USP5	12	8	31	8	0.358	2.97882e+06	634214	2.77093e+06	673558
P04075	Fructose-bisphosphate aldolase A	Homo sapiens	ALDOA	79	22	152	22	6.042	1.01231e+07	5.71717e+07	9.74402e+06	6.81969e+07
O43617	Trafficking protein particle complex subunit 3	Homo sapiens	TRAPPC3	16	3	7	3	3.726	182080	1.50076e+06	145881	1.2913e+06
Q9BSJ2	Gamma-tubulin complex component 2	Homo sapiens	TUBGCP2	11	8	30	8	1.517	1147184	1.94104e+06	889273	1.5445e+06
Q8NHQ8	Ras association domain-containing protein 8	Homo sapiens	RASSF8	4	2	2	2	2.069	77628.2	482079	60076.7	433618
Q71RC2	La-related protein 4	Homo sapiens	LARP4	5	3	6	3	6.025	119049	605319	205097	2.17567e+06
Q9UH17	DNA dC->dU-editing enzyme APOBEC-3B	Homo sapiens	APOBEC3B	42	14	120	13	0.338	5.38071e+07	2.01767e+07	5.01442e+07	2.41866e+07
Q9ULK4	Mediator of RNA polymerase II transcription subunit 23	Homo sapiens	MED23	24	28	186	28	8.675	4.97837e+06	4.70703e+07	3.64643e+06	4.68388e+07
Q92538	Golgi-specific brefeldin A-resistance guanine nucleotide exchange factor 1	Homo sapiens	GBF1	6	10	35	10	0.533	3.0091e+06	1.38458e+06	3.05481e+06	1.38675e+06
P04632	Calpain small subunit 1	Homo sapiens	CAPNS1	63	10	83	10	2.734	6.14702e+06	1.86592e+07	6.27072e+06	1.82438e+07
O14686	Histone-lysine N-methyltransferase 2D	Homo sapiens	KMT2D	12	40	121	39	8.812	933442	1.7394e+07	696942	1.58429e+07
Q96FV9	THO complex subunit 1	Homo sapiens	THOC1	64	36	288	36	1.369	6.00857e+07	7.11045e+07	5.30981e+07	7.55989e+07
P63104	14-3-3 protein zeta/delta	Homo sapiens	YWHAZ	62	21	246	14	1.51	6.72751e+07	1.29755e+08	7.58844e+07	1.23726e+08
Q16363	Laminin subunit alpha-4	Homo sapiens	LAMA4	2	2	4	2	0.01	98283.7		240784
Q86XK2	F-box only protein 11	Homo sapiens	FBXO11	14	11	27	11	1.643	2.55278e+06	4.16067e+06	1.88383e+06	3.32698e+06
P05164	Myeloperoxidase	Homo sapiens	MPO	11	7	9	7		213314	1.11377e+06	167506	950624
Q8N5A5	Zinc finger CCCH-type with G patch domain-containing protein	Homo sapiens	ZGPAT	6	3	6	3	100	66053.1	787260		849342
Q14C86	GTPase-activating protein and VPS9 domain-containing protein 1	Homo sapiens	GAPVD1	2	3	4	3	0.984	273867	396311	288116	492231
Q15434	RNA-binding motif, single-stranded-interacting protein 2	Homo sapiens	RBMS2	49	15	91	12	0.76	2.60472e+07	1.79639e+07	3.84344e+07	2.60292e+07
P26641	Elongation factor 1-gamma	Homo sapiens	EEF1G	52	26	302	26	9.314	1.15098e+08	5.62448e+08	8.68126e+07	3.65062e+08
Q9UJX6	Anaphase-promoting complex subunit 2	Homo sapiens	ANAPC2	14	11	42	11	7.374	840698	9.06694e+06	338695	7.59205e+06
O95980	Reversion-inducing cysteine-rich protein with Kazal motifs	Homo sapiens	RECK	6	5	11	5	2.156	673806	2.18336e+06	448392	2.02077e+06
Q9BQ67	Glutamate-rich WD repeat-containing protein 1	Homo sapiens	GRWD1	43	11	56	11	1.33	1.05463e+07	1.2115e+07	8.29848e+06	1.17575e+07
P11586	C-1-tetrahydrofolate synthase, cytoplasmic	Homo sapiens	MTHFD1	37	27	147	27	1.734	1.48143e+07	3.23735e+07	1.2267e+07	3.25377e+07
O14879	Interferon-induced protein with tetratricopeptide repeats 3	Homo sapiens	IFIT3	63	22	178	22	1.696	3.13588e+07	6.59739e+07	2.30021e+07	4.63393e+07
P31944	Caspase-14	Homo sapiens	CASP14	37	6	12	6	0.109	510939	75815.9	1.56258e+06	55713
P78549	Endonuclease III-like protein 1	Homo sapiens	NTHL1	15	2	2	2	0.557	832843	560523	864030	430306
Q9UNN8	Endothelial protein C receptor	Homo sapiens	PROCR	15	3	7	3	100	109564	1.592e+06		815637
Q9BW66	Cyclin-dependent kinase 2-interacting protein	Homo sapiens	CINP	12	2	10	2	0.4	872284		708375	146606
Q7L7L0	Histone H2A type 3	Homo sapiens	HIST3H2A	48	12	497	4	0.034	4.84008e+09	1.90127e+08	4.87953e+09	1.91262e+08
Q99729	Heterogeneous nuclear ribonucleoprotein A/B	Homo sapiens	HNRNPAB	44	27	383	26	0.682	2.80039e+08	1.48515e+08	2.63783e+08	2.04956e+08
P27540	Aryl hydrocarbon receptor nuclear translocator	Homo sapiens	ARNT	19	8	30	8	2.648	2.50278e+06	8.31161e+06	2.10935e+06	7.89973e+06
Q5T280	Putative methyltransferase C9orf114	Homo sapiens	SPOUT1	27	9	45	9	0.441	9.13703e+06	5.97114e+06	9.63245e+06	6.50977e+06
P53597	Succinate--CoA ligase [ADP/GDP-forming] subunit alpha, mitochondrial	Homo sapiens	SUCLG1	18	5	12	5	0.531	2.19225e+06	651513	1.98631e+06	733322
P46977	Dolichyl-diphosphooligosaccharide--protein glycosyltransferase subunit STT3A	Homo sapiens	STT3A	6	5	45	3	0.623	2.07822e+06	1.38856e+06	2.37843e+06	1.69089e+06
P10644	cAMP-dependent protein kinase type I-alpha regulatory subunit	Homo sapiens	PRKAR1A	35	12	80	12	0.598	1.83543e+07	1.52817e+07	1.94246e+07	1.78277e+07
Q9Y4G6	Talin-2	Homo sapiens	TLN2	24	48	229	34	4.896	5.57076e+07	2.63569e+07	3.51078e+07	2.53288e+07
O15498	Synaptobrevin homolog YKT6	Homo sapiens	YKT6	64	11	36	11	0.591	1.0619e+07	4.02114e+06	8.23221e+06	4.59102e+06
Q8WVK2	U4/U6.U5 small nuclear ribonucleoprotein 27 kDa protein	Homo sapiens	SNRNP27	37	4	21	4	3.027	285920	4.21931e+06	222418	4.65567e+06
Q9UBS4	DnaJ homolog subfamily B member 11	Homo sapiens	DNAJB11	41	16	140	16	3.991	1.06844e+07	4.40127e+07	9.13742e+06	4.3057e+07
Q6PIJ6	F-box only protein 38	Homo sapiens	FBXO38	11	10	41	10	2.21	2.18008e+06	4.51887e+06	1.71072e+06	4.10445e+06
P61026	Ras-related protein Rab-10	Homo sapiens	RAB10	58	11	94	8	1.074	1.31031e+07	1.73679e+07	1.38672e+07	1.65871e+07
Q8TED0	U3 small nucleolar RNA-associated protein 15 homolog	Homo sapiens	UTP15	67	41	288	41	0.098	1.46752e+08	1.52482e+07	1.56459e+08	1.6027e+07
P62633	Cellular nucleic acid-binding protein	Homo sapiens	CNBP	53	8	97	8	2.288	1.37071e+07	3.19458e+07	1.16454e+07	3.00936e+07
P22736	Nuclear receptor subfamily 4 group A member 1	Homo sapiens	NR4A1	5	2	5	2	100	245121	600705		281219
Q15047	Histone-lysine N-methyltransferase SETDB1	Homo sapiens	SETDB1	11	11	36	11	3.198	382956	6.51759e+06	423811	7.03966e+06
P15407	Fos-related antigen 1	Homo sapiens	FOSL1	36	9	95	9	11.866	7.65544e+06	6.51677e+07	4.2183e+06	5.75079e+07
Q9H1E3	Nuclear ubiquitous casein and cyclin-dependent kinase substrate 1	Homo sapiens	NUCKS1	38	18	264	18	3.194	4.46752e+07	1.16461e+08	3.10743e+07	9.11158e+07
Q6STE5	SWI/SNF-related matrix-associated actin-dependent regulator of chromatin subfamily D member 3	Homo sapiens	SMARCD3	63	26	163	16	4.073	3.97396e+06	1.8967e+07	2.72418e+06	1.71565e+07
O60645	Exocyst complex component 3	Homo sapiens	EXOC3	10	7	14	7	1.669	1.5804e+06	1.83653e+06	1.12962e+06	1.9553e+06
Q9P1F3	Costars family protein ABRACL	Homo sapiens	ABRACL	27	2	14	2	1.783	441673	865386	551162	898527
Q12996	Cleavage stimulation factor subunit 3	Homo sapiens	CSTF3	54	41	333	41	8.813	2.60109e+07	1.78199e+08	1.61791e+07	1.87096e+08
P34810	Macrosialin	Homo sapiens	CD68	15	2	5	2	100		429410		534046
Q9Y6I4	Ubiquitin carboxyl-terminal hydrolase 3	Homo sapiens	USP3	26	13	59	13	12.534	665693	1.40476e+07	160764	1.32333e+07
Q99590	Protein SCAF11	Homo sapiens	SCAF11	30	38	233	38	3.229	2.25113e+07	5.49191e+07	1.72634e+07	6.26102e+07
Q9H9Q4	Non-homologous end-joining factor 1	Homo sapiens	NHEJ1	17	3	11	3	100	143298	862956		985117
Q9BUH6	Protein PAXX	Homo sapiens	PAXX	23	4	12	4	3.779	1.20574e+06	4.93023e+06	1.50157e+06	6.79199e+06
Q9NZC9	SWI/SNF-related matrix-associated actin-dependent regulator of chromatin subfamily A-like protein 1	Homo sapiens	SMARCAL1	2	2	6	2	3.726	215483	1.22185e+06	162599	711683
Q8ND24	RING finger protein 214	Homo sapiens	RNF214	5	2	3	2	1.636	1.19841e+06	1.37692e+06	965433	1.78388e+06
Q00341	Vigilin	Homo sapiens	HDLBP	49	54	324	53	5.069	2.02517e+07	1.02563e+08	1.65657e+07	9.5518e+07
P40306	Proteasome subunit beta type-10	Homo sapiens	PSMB10	20	5	36	5	18.32	949941	8.71713e+06	503205	8.24973e+06
Q5T0F9	Coiled-coil and C2 domain-containing protein 1B	Homo sapiens	CC2D1B	14	8	27	8	4.237	6.97332e+06	7.96738e+06	8.6389e+06	8.17724e+06
Q9NYZ3	G2 and S phase-expressed protein 1	Homo sapiens	GTSE1	7	4	10	4	2.811	460823	1.29503e+06	419000	1.39187e+06
Q9BZD3	Putative GRINL1B complex locus protein 2	Homo sapiens	GCOM2	17	4	9	4	100		1.25903e+06		1.6656e+06
P69905	Hemoglobin subunit alpha	Homo sapiens	HBA1	43	6	83	6	0.255	2.13848e+07	1.19028e+07	7.93678e+07	1.81797e+07
Q92733	Proline-rich protein PRCC	Homo sapiens	PRCC	23	9	66	9	12.723	1.00765e+06	2.04173e+07	679733	1.88876e+07
P13473	Lysosome-associated membrane glycoprotein 2	Homo sapiens	LAMP2	7	3	12	3	100		969820		971833
P39023	60S ribosomal protein L3	Homo sapiens	RPL3	58	35	454	35	0.566	3.23765e+08	1.96201e+08	2.99498e+08	1.98075e+08
Q86VY4	Testis-specific Y-encoded-like protein 5	Homo sapiens	TSPYL5	27	6	43	6	1.449	1.95217e+06	2.22231e+06	1.58413e+06	2.61058e+06
Q8IXJ9	Polycomb group protein ASXL1	Homo sapiens	ASXL1	4	3	11	3	0.726	4.12935e+06	2.8513e+06	3.30982e+06	2.62838e+06
P29692	Elongation factor 1-delta	Homo sapiens	EEF1D	86	20	168	17	9.254	2.25123e+07	2.52703e+08	1.37883e+07	1.64273e+08
P51532	Transcription activator BRG1	Homo sapiens	SMARCA4	38	68	617	36	3.828	9.72071e+07	3.04479e+08	7.58344e+07	2.8747e+08
Q9ULM3	YEATS domain-containing protein 2	Homo sapiens	YEATS2	29	29	107	28	6.128	2.51111e+06	2.47079e+07	565823	2.15359e+07
Q92621	Nuclear pore complex protein Nup205	Homo sapiens	NUP205	39	70	730	70	1.213	1.64549e+08	1.93933e+08	1.47592e+08	1.93171e+08
P28838	Cytosol aminopeptidase	Homo sapiens	LAP3	46	18	69	18	0.591	7.41394e+06	2.94958e+06	7.40735e+06	3.59014e+06
Q06124	Tyrosine-protein phosphatase non-receptor type 11	Homo sapiens	PTPN11	8	3	3	3	1.049	1.17095e+06	920666	924560	979804
P38606	V-type proton ATPase catalytic subunit A	Homo sapiens	ATP6V1A	27	12	32	12	2.643	1.10019e+06	5.1396e+06	1.33459e+06	5.37689e+06
Q9NY12	H/ACA ribonucleoprotein complex subunit 1	Homo sapiens	GAR1	44	13	102	13	0.141	9.47124e+07	1.27618e+07	8.92512e+07	1.31963e+07
Q71UI9	Histone H2A.V	Homo sapiens	H2AFV	31	6	295	4	0.07	4.59975e+08	3.59655e+07	4.42673e+08	2.91457e+07
Q12929	Epidermal growth factor receptor kinase substrate 8	Homo sapiens	EPS8	29	16	62	16	6.765	1.25339e+06	1.48304e+07	689705	1.28342e+07
Q9NSC2	Sal-like protein 1	Homo sapiens	SALL1	10	9	35	9	7.146	191180	4.03863e+06	78794	3.39195e+06
Q14914	Prostaglandin reductase 1	Homo sapiens	PTGR1	9	2	5	2	1.341	274532	335341	262330	323824
Q68DA7	Formin-1	Homo sapiens	FMN1	3	3	18	3	5.691	41609.4	942779	69469.2	1.05112e+06
P35658	Nuclear pore complex protein Nup214	Homo sapiens	NUP214	30	45	320	45	2.544	3.37299e+07	7.38995e+07	2.99059e+07	7.69038e+07
P18583	Protein SON	Homo sapiens	SON	38	73	633	73	0.159	3.75167e+08	3.5024e+07	3.06569e+08	4.59048e+07
O14647	Chromodomain-helicase-DNA-binding protein 2	Homo sapiens	CHD2	29	45	235	34	0.811	3.10747e+07	1.4939e+07	2.69506e+07	1.95481e+07
P35251	Replication factor C subunit 1	Homo sapiens	RFC1	15	12	46	12	2.231	2.75164e+06	6.0623e+06	1.42686e+06	5.69852e+06
P80188	Neutrophil gelatinase-associated lipocalin	Homo sapiens	LCN2	16	2	3	2
P18754	Regulator of chromosome condensation	Homo sapiens	RCC1	72	27	464	26	0.779	2.46706e+08	1.81032e+08	2.22392e+08	1.82416e+08
Q96KB5	Lymphokine-activated killer T-cell-originated protein kinase	Homo sapiens	PBK	7	2	3	2	0.65	381950	105133	290104	95060.9
O43166	Signal-induced proliferation-associated 1-like protein 1	Homo sapiens	SIPA1L1	12	18	58	18	2.127	8.64206e+06	2.08969e+07	5.92936e+06	1.58399e+07
O95926	Pre-mRNA-splicing factor SYF2	Homo sapiens	SYF2	44	10	60	10	1.394	7.51865e+06	1.25149e+07	6.53798e+06	1.033e+07
Q8WW12	PEST proteolytic signal-containing nuclear protein	Homo sapiens	PCNP	48	10	115	10	4.585	2.45949e+07	7.875e+07	1.84032e+07	8.26433e+07
Q15631	Translin	Homo sapiens	TSN	14	2	3	2	100	52195	396316		411913
Q15058	Kinesin-like protein KIF14	Homo sapiens	KIF14	9	11	26	11	0.678	2.468e+06	5.97735e+06	2.55439e+06	6.26583e+06
P23497	Nuclear autoantigen Sp-100	Homo sapiens	SP100	52	51	583	40	0.779	2.34445e+08	3.58281e+08	2.02898e+08	3.14813e+08
Q12769	Nuclear pore complex protein Nup160	Homo sapiens	NUP160	41	47	442	47	4.842	4.94952e+07	1.4666e+08	4.31917e+07	1.55376e+08
P27695	DNA-(apurinic or apyrimidinic site) lyase	Homo sapiens	APEX1	75	31	291	31	19.374	1.58856e+07	2.87991e+08	9.68753e+06	2.55086e+08
Q7L5Y9	E3 ubiquitin-protein transferase MAEA	Homo sapiens	MAEA	21	7	29	7	4.988	557605	3.67012e+06	292034	3.5032e+06
Q71SY5	Mediator of RNA polymerase II transcription subunit 25	Homo sapiens	MED25	16	8	40	8	15.515	826124	1.14678e+07	500791	1.18072e+07
Q15063	Periostin	Homo sapiens	POSTN	18	10	43	10	1.17	4.4124e+06	3.75206e+06	4.7903e+06	4.41532e+06
Q7Z2E3	Aprataxin	Homo sapiens	APTX	22	7	26	7	3.575	1.24182e+06	7.41613e+06	1.08841e+06	9.00288e+06
P08133	Annexin A6	Homo sapiens	ANXA6	66	44	383	44	0.796	6.16195e+07	5.10406e+07	6.83689e+07	5.56466e+07
P26373	60S ribosomal protein L13	Homo sapiens	RPL13	53	16	210	16	0.834	1.76395e+08	1.42727e+08	1.61476e+08	1.44365e+08
O43422	52 kDa repressor of the inhibitor of the protein kinase	Homo sapiens	THAP12	8	5	17	5	4.883	178623	2.12909e+06	34029.5	1.10686e+06
O00308	NEDD4-like E3 ubiquitin-protein ligase WWP2	Homo sapiens	WWP2	9	7	20	7	2.246	8.20277e+06	1.77324e+07	6.79354e+06	1.51894e+07
Q12792	Twinfilin-1	Homo sapiens	TWF1	20	6	14	6	0.729	2.17567e+06	1.67987e+06	2.84276e+06	1.89072e+06
P48426	Phosphatidylinositol 5-phosphate 4-kinase type-2 alpha	Homo sapiens	PIP4K2A	28	9	52	5	2.411	3.22247e+06	9.89659e+06	2.9981e+06	9.311e+06
Q12906	Interleukin enhancer-binding factor 3	Homo sapiens	ILF3	74	63	1254	56	0.386	1.50117e+09	4.24754e+08	1.39509e+09	5.21201e+08
P78417	Glutathione S-transferase omega-1	Homo sapiens	GSTO1	41	8	37	8	4.205	1.95488e+06	9.75537e+06	2.17486e+06	1.17074e+07
Q703F0	Envelope glycoprotein E	Human herpesvirus 1 (strain F)	gE	21	6	18	6	1.963			4.52338e+06	9.17286e+06
P48556	26S proteasome non-ATPase regulatory subunit 8	Homo sapiens	PSMD8	33	12	95	12	13.323	2.52908e+07	9.93682e+07	2.11461e+07	1.11678e+08
Q9HCK8	Chromodomain-helicase-DNA-binding protein 8	Homo sapiens	CHD8	9	16	62	13	4.005	665918	7.10824e+06	212720	6.56634e+06
P54578	Ubiquitin carboxyl-terminal hydrolase 14	Homo sapiens	USP14	50	22	147	22	8.451	5.93682e+06	5.08506e+07	4.87377e+06	5.33078e+07
P07305	Histone H1.0	Homo sapiens	H1-0	41	14	203	14	0.059	8.55258e+08	4.14724e+07	8.46408e+08	4.79056e+07
P08729	Keratin, type II cytoskeletal 7	Homo sapiens	KRT7	57	28	165	20	0.254	1.86803e+07	3.56704e+06	1.75672e+07	3.78047e+06
Q9BWJ5	Splicing factor 3B subunit 5	Homo sapiens	SF3B5	63	5	43	5	1.387	5.20914e+06	9.64284e+06	5.1498e+06	7.63971e+06
Q13888	General transcription factor IIH subunit 2	Homo sapiens	GTF2H2	21	6	19	6	5.357	414593	5.52324e+06	322159	4.58093e+06
Q14807	Kinesin-like protein KIF22	Homo sapiens	KIF22	68	34	272	34	1.878	3.51921e+07	6.97872e+07	3.34182e+07	6.67195e+07
Q99961	Endophilin-A2	Homo sapiens	SH3GL1	18	6	25	6	2.694	1.54542e+06	5.46118e+06	1.66417e+06	5.25657e+06
P21912	Succinate dehydrogenase [ubiquinone] iron-sulfur subunit, mitochondrial	Homo sapiens	SDHB	8	2	4	2	0.696	510681	223070	474434	278169
P20020	Plasma membrane calcium-transporting ATPase 1	Homo sapiens	ATP2B1	14	14	66	3	0.374	1.4444e+06		1.34905e+06	349662
Q96QD8	Sodium-coupled neutral amino acid transporter 2	Homo sapiens	SLC38A2	8	3	12	3	100	113877	1.73743e+06		1.29037e+06
O00267	Transcription elongation factor SPT5	Homo sapiens	SUPT5H	45	34	144	34	2.729	1.36339e+07	2.97154e+07	9.46536e+06	3.55623e+07
Q92620	Pre-mRNA-splicing factor ATP-dependent RNA helicase PRP16	Homo sapiens	DHX38	26	24	114	22	2.204	7.82998e+06	1.40656e+07	5.3682e+06	1.5393e+07
Q8NHU6	Tudor domain-containing protein 7	Homo sapiens	TDRD7	3	3	3	3	1.472	208450	597129	172809	519628
P25208	Nuclear transcription factor Y subunit beta	Homo sapiens	NFYB	8	2	6	2	100		1.31228e+06		1.14163e+06
Q9NP77	RNA polymerase II subunit A C-terminal domain phosphatase SSU72	Homo sapiens	SSU72	33	5	24	5	100	77595.6	6.98015e+06		5.91913e+06
O95251	Histone acetyltransferase KAT7	Homo sapiens	KAT7	23	12	75	12	1.358	1.09263e+07	1.29062e+07	9.55678e+06	1.33706e+07
Q86VP6	Cullin-associated NEDD8-dissociated protein 1	Homo sapiens	CAND1	36	40	330	40	5.331	1.9626e+07	1.17501e+08	1.87077e+07	1.05511e+08
Q8NA72	Centrosomal protein POC5	Homo sapiens	POC5	5	3	6	3	0.711	669147	87430.8	674030	142746
Q9BQ04	RNA-binding protein 4B	Homo sapiens	RBM4B	55	21	191	3	0.442	3.14658e+06	545226	2.63295e+06	594780
Q13561	Dynactin subunit 2	Homo sapiens	DCTN2	48	14	86	14	1.883	6.63701e+06	1.03628e+07	6.10098e+06	1.21905e+07
P24844	Myosin regulatory light polypeptide 9	Homo sapiens	MYL9	62	9	160	4	0.981	9.01707e+06	7.62249e+06	8.10818e+06	6.24053e+06
Q4VC44	FLYWCH-type zinc finger-containing protein 1	Homo sapiens	FLYWCH1	4	2	8	2	2.64	80863.9	406771	71637.5	330064
P62820	Ras-related protein Rab-1A	Homo sapiens	RAB1A	79	16	150	8	0.466	5.90439e+07	3.43562e+07	6.07103e+07	3.28226e+07
P48059	LIM and senescent cell antigen-like-containing domain protein 1	Homo sapiens	LIMS1	69	22	185	22	8.474	2.99896e+07	1.83714e+08	2.26764e+07	1.69485e+08
Q6ZW49	PAX-interacting protein 1	Homo sapiens	PAXIP1	13	9	34	9	1.869	828900	9.16278e+06	1.39351e+06	7.06937e+06
Q8NDD1	Uncharacterized protein C1orf131	Homo sapiens	C1orf131	45	13	59	13	0.308	1.54744e+07	4.15722e+06	1.29118e+07	4.81603e+06
P11388	DNA topoisomerase 2-alpha	Homo sapiens	TOP2A	61	120	1352	100	0.387	9.64785e+08	2.29596e+08	8.01124e+08	3.3908e+08
Q99717	Mothers against decapentaplegic homolog 5	Homo sapiens	SMAD5	37	12	49	10	4.757	1.57468e+06	1.67673e+07	1.35065e+06	1.57252e+07
Q96ES7	SAGA-associated factor 29	Homo sapiens	SGF29	42	8	42	8	5.209	1.65407e+06	6.74964e+06	921412	6.25102e+06
P13010	X-ray repair cross-complementing protein 5	Homo sapiens	XRCC5	69	52	643	51	2.983	1.78197e+08	4.54821e+08	1.54863e+08	4.86068e+08
P21283	V-type proton ATPase subunit C 1	Homo sapiens	ATP6V1C1	11	4	15	4	1.549	1.55253e+06	2.49614e+06	1.36404e+06	2.40199e+06
Q96KG9	N-terminal kinase-like protein	Homo sapiens	SCYL1	31	18	79	18	1.657	7.69023e+06	1.55806e+07	6.74511e+06	1.45382e+07
Q8WYA6	Beta-catenin-like protein 1	Homo sapiens	CTNNBL1	32	20	138	20	5.605	1.66325e+07	5.27774e+07	1.238e+07	5.27065e+07
Q9NZM1	Myoferlin	Homo sapiens	MYOF	21	36	138	36	1.177	3.8925e+07	3.84728e+07	3.50434e+07	3.59499e+07
Q8WVV9	Heterogeneous nuclear ribonucleoprotein L-like	Homo sapiens	HNRNPLL	38	14	97	13	3.19	4.67818e+06	1.51137e+07	3.90487e+06	1.35897e+07
Q86W92	Liprin-beta-1	Homo sapiens	PPFIBP1	13	12	49	11	2.802	1.91227e+06	8.05269e+06	1.65944e+06	7.71833e+06
Q9H444	Charged multivesicular body protein 4b	Homo sapiens	CHMP4B	26	5	35	5	2.774	2.63137e+06	8.79388e+06	2.73103e+06	7.89338e+06
P05121	Plasminogen activator inhibitor 1	Homo sapiens	SERPINE1	30	9	40	9	1.539	2.59401e+06	5.63408e+06	3.00937e+06	4.89733e+06
O15550	Lysine-specific demethylase 6A	Homo sapiens	KDM6A	14	15	45	7	5.932	950166	9.57775e+06	737938	8.90872e+06
P08621	U1 small nuclear ribonucleoprotein 70 kDa	Homo sapiens	SNRNP70	59	34	469	34	1.467	3.60456e+08	3.4731e+08	2.94124e+08	4.20732e+08
O00116	Alkyldihydroxyacetonephosphate synthase, peroxisomal	Homo sapiens	AGPS	26	12	56	12	8.092	1.54548e+07	8.42488e+06	1.93866e+07	7.85815e+06
P15531	Nucleoside diphosphate kinase A	Homo sapiens	NME1	65	8	70	4	5.581	545444	7.32279e+06	565416	6.91071e+06
Q12899	Tripartite motif-containing protein 26	Homo sapiens	TRIM26	45	20	138	20	0.454	2.99109e+07	1.09244e+07	3.37656e+07	1.34993e+07
P26196	Probable ATP-dependent RNA helicase DDX6	Homo sapiens	DDX6	61	22	158	22	5.468	5.44173e+06	4.35414e+07	6.27416e+06	6.6638e+07
Q8N9N2	Activating signal cointegrator 1 complex subunit 1	Homo sapiens	ASCC1	7	3	9	3	2.201	4.55034e+07	4.17446e+06	3.87406e+07	5.69704e+06
Q9NQT5	Exosome complex component RRP40	Homo sapiens	EXOSC3	84	17	159	17	3.545	1.33233e+07	3.93657e+07	1.14702e+07	4.04002e+07
O75695	Protein XRP2	Homo sapiens	RP2	18	8	45	8	5.885	1.51075e+06	1.62043e+07	1.53305e+06	1.12178e+07
Q5VTR2	E3 ubiquitin-protein ligase BRE1A	Homo sapiens	RNF20	36	32	133	28	7.607	4.73276e+07	1.25386e+08	3.8961e+07	1.26662e+08
P15923	Transcription factor E2-alpha	Homo sapiens	TCF3	8	5	8	2	100	201455	788699		926868
P10230	Tegument protein UL46	Human herpesvirus 1 (strain 17)	UL46	33	15	47	15	0.322	903123	520992	1.60689e+07	3.05097e+06
O00629	Importin subunit alpha-3	Homo sapiens	KPNA4	39	20	212	13	2.954	4.56137e+07	1.19392e+08	3.88587e+07	1.23361e+08
Q9HCE5	N6-adenosine-methyltransferase non-catalytic subunit	Homo sapiens	METTL14	11	4	13	4	100		2.40836e+06		2.45353e+06
O00159	Unconventional myosin-Ic	Homo sapiens	MYO1C	55	60	511	58	1.777	1.11302e+08	2.0185e+08	1.02068e+08	1.89786e+08
P05388	60S acidic ribosomal protein P0	Homo sapiens	RPLP0	68	23	308	23	1.352	1.26461e+08	1.77486e+08	1.14741e+08	1.57132e+08
Q8IY67	Ribonucleoprotein PTB-binding 1	Homo sapiens	RAVER1	46	13	62	13	5.369	1.06813e+06	7.26164e+06	520012	6.5083e+06
P49848	Transcription initiation factor TFIID subunit 6	Homo sapiens	TAF6	42	22	87	22	6.317	6.6892e+06	2.64139e+07	6.08369e+06	2.16733e+07
Q9BXJ9	N-alpha-acetyltransferase 15, NatA auxiliary subunit	Homo sapiens	NAA15	27	19	93	18	6.559	2.80394e+07	2.60504e+07	2.27234e+07	2.44832e+07
Q5T7V8	RAB6-interacting golgin	Homo sapiens	GORAB	15	4	21	3	100	3.63492e+06	6.65057e+06		6.5072e+06
O15226	NF-kappa-B-repressing factor	Homo sapiens	NKRF	52	33	153	33	0.533	7.39447e+07	2.87869e+07	6.6566e+07	3.66079e+07
P20248	Cyclin-A2	Homo sapiens	CCNA2	39	11	44	11	6.142	2.49421e+06	1.38335e+07	2.04631e+06	1.38414e+07
P17302	Gap junction alpha-1 protein	Homo sapiens	GJA1	24	5	13	5	1.524	1.68708e+06	2.46704e+06	2.09808e+06	2.40893e+06
Q9Y333	U6 snRNA-associated Sm-like protein LSm2	Homo sapiens	LSM2	77	8	123	8	2.022	1.84084e+07	2.96985e+07	1.53411e+07	3.02503e+07
O75347	Tubulin-specific chaperone A	Homo sapiens	TBCA	46	4	9	4	3.097	303372	2.22172e+06	206121	2.45331e+06
P14625	Endoplasmin	Homo sapiens	HSP90B1	60	56	368	54	0.4	1.50062e+08	6.3932e+07	1.61675e+08	6.69619e+07
Q14203	Dynactin subunit 1	Homo sapiens	DCTN1	22	20	78	20	1.013	1.01934e+07	1.067e+07	7.47385e+06	1.18445e+07
Q9H0E9	Bromodomain-containing protein 8	Homo sapiens	BRD8	14	14	53	14	5.026	3.45148e+06	1.17256e+07	2.38959e+06	1.22386e+07
Q12959	Disks large homolog 1	Homo sapiens	DLG1	3	2	3	2	1.684	201345	313374	189405	319049
O00217	NADH dehydrogenase [ubiquinone] iron-sulfur protein 8, mitochondrial	Homo sapiens	NDUFS8	15	3	18	3	1.017	721571	708711	735649	670344
Q96AE4	Far upstream element-binding protein 1	Homo sapiens	FUBP1	68	45	688	35	7.809	1.35252e+08	7.96082e+08	1.16409e+08	8.54966e+08
Q14683	Structural maintenance of chromosomes protein 1A	Homo sapiens	SMC1A	71	103	955	103	0.968	2.99282e+08	2.75871e+08	2.62506e+08	2.50357e+08
Q96QE3	ATPase family AAA domain-containing protein 5	Homo sapiens	ATAD5	1	2	4	2	1.163	280587	174979	184043	196001
Q6ZN30	Zinc finger protein basonuclin-2	Homo sapiens	BNC2	12	11	27	10	0.686	4.77482e+06	1.89643e+06	3.57773e+06	2.47572e+06
Q9BVP2	Guanine nucleotide-binding protein-like 3	Homo sapiens	GNL3	58	41	304	40	0.265	1.68105e+08	3.709e+07	1.61277e+08	4.56648e+07
Q9HAV0	Guanine nucleotide-binding protein subunit beta-4	Homo sapiens	GNB4	67	16	108	9	5.398	791041	7.23272e+06	406804	4.73317e+06
Q86YP4	Transcriptional repressor p66-alpha	Homo sapiens	GATAD2A	64	34	332	32	4.7	3.5501e+07	1.57226e+08	2.51072e+07	1.37976e+08
P40763	Signal transducer and activator of transcription 3	Homo sapiens	STAT3	17	8	18	8	0.996	2.31765e+06	3.36067e+06	2.70906e+06	2.67372e+06
Q15424	Scaffold attachment factor B1	Homo sapiens	SAFB	55	59	580	34	0.573	5.28813e+08	1.76145e+08	4.90413e+08	2.27181e+08
Q9H3U1	Protein unc-45 homolog A	Homo sapiens	UNC45A	15	12	40	12	1.11	4.26841e+06	5.56517e+06	3.08415e+06	3.57003e+06
P27816	Microtubule-associated protein 4	Homo sapiens	MAP4	76	69	562	69	12.776	3.05251e+08	5.12461e+08	2.62934e+08	4.73985e+08
P22415	Upstream stimulatory factor 1	Homo sapiens	USF1	17	5	25	3	100	323409	3.44617e+06		2.92385e+06
Q14331	Protein FRG1	Homo sapiens	FRG1	38	8	44	8	1.396	4.47228e+06	7.84906e+06	4.37971e+06	7.87592e+06
Q9NR48	Histone-lysine N-methyltransferase ASH1L	Homo sapiens	ASH1L	1	3	12	3	0.682	2.79078e+06	1.62691e+06	2.63078e+06	1.34922e+06
P13984	General transcription factor IIF subunit 2	Homo sapiens	GTF2F2	70	15	65	15	8.878	605972	2.62984e+07	257072	1.96751e+07
P11216	Glycogen phosphorylase, brain form	Homo sapiens	PYGB	10	7	23	4	0.789	2.67737e+06	8.30131e+06	3.31223e+06	9.43892e+06
Q96T76	MMS19 nucleotide excision repair protein homolog	Homo sapiens	MMS19	7	4	20	4	0.489	1.01521e+06	292779	966557	511280
Q02952	A-kinase anchor protein 12	Homo sapiens	AKAP12	6	6	13	6	0.776	940752	309044	887261	533283
P30050	60S ribosomal protein L12	Homo sapiens	RPL12	77	16	233	16	0.68	1.77743e+08	1.31929e+08	1.72626e+08	1.22463e+08
Q7Z2W4	Zinc finger CCCH-type antiviral protein 1	Homo sapiens	ZC3HAV1	39	27	128	26	0.709	2.7223e+07	1.80852e+07	2.65032e+07	1.96028e+07
Q9UBU9	Nuclear RNA export factor 1	Homo sapiens	NXF1	47	24	205	24	1.233	3.1745e+07	3.57611e+07	2.63165e+07	3.76844e+07
Q14192	Four and a half LIM domains protein 2	Homo sapiens	FHL2	51	14	91	14	2.279	1.07111e+07	2.59023e+07	8.48653e+06	2.29236e+07
Q9P035	Very-long-chain (3R)-3-hydroxyacyl-CoA dehydratase 3	Homo sapiens	HACD3	27	8	57	8	0.706	7.10088e+06	5.59386e+06	7.33234e+06	5.4411e+06
Q9H4Z3	mRNA (2'-O-methyladenosine-N(6)-)-methyltransferase	Homo sapiens	PCIF1	4	2	2	2	100		348791		261214
Q01085	Nucleolysin TIAR	Homo sapiens	TIAL1	57	19	192	13	2.351	7.64781e+07	1.59542e+08	7.35807e+07	1.85912e+08
Q15326	Zinc finger MYND domain-containing protein 11	Homo sapiens	ZMYND11	42	25	116	25	0.144	2.83108e+07	1.24356e+06	2.37756e+07	1.61327e+06
Q99567	Nuclear pore complex protein Nup88	Homo sapiens	NUP88	38	21	155	21	2.525	1.42444e+07	3.55753e+07	1.27826e+07	3.88306e+07
Q9UNS1	Protein timeless homolog	Homo sapiens	TIMELESS	4	3	3	3	0.47	130673		281966	28060.1
Q14554	Protein disulfide-isomerase A5	Homo sapiens	PDIA5	55	27	155	27	8.595	7.41095e+06	7.04217e+07	4.121e+06	6.04893e+07
Q96C36	Pyrroline-5-carboxylate reductase 2	Homo sapiens	PYCR2	32	8	38	8	6.387	1.18628e+06	9.46051e+06	849551	9.4435e+06
Q8IZT6	Abnormal spindle-like microcephaly-associated protein	Homo sapiens	ASPM	3	8	22	8	0.657	1.61605e+07	2.47709e+06	1.59455e+07	3.188e+06
P01857	Immunoglobulin heavy constant gamma 1	Homo sapiens	IGHG1	51	12	23	6	0.01	333749		1.3169e+06
Q9BZ95	Histone-lysine N-methyltransferase NSD3	Homo sapiens	NSD3	12	14	60	14	3.057	4.11592e+06	1.32029e+07	2.96953e+06	1.16332e+07
Q8IZH2	5'-3' exoribonuclease 1	Homo sapiens	XRN1	3	4	8	4	0.95	1.38768e+06	1.97312e+06	1.28442e+06	1.90718e+06
Q9BY44	Eukaryotic translation initiation factor 2A	Homo sapiens	EIF2A	46	17	65	17	4.136	2.72176e+06	1.58121e+07	2.00603e+06	1.50293e+07
Q9BQA1	Methylosome protein 50	Homo sapiens	WDR77	30	5	20	5	3.14	647679	1.75343e+06	110518	2.62154e+06
Q86X55	Histone-arginine methyltransferase CARM1	Homo sapiens	CARM1	9	2	4	2	0.992	204057	133887	260196	236518
P28074	Proteasome subunit beta type-5	Homo sapiens	PSMB5	52	12	95	12	14.548	8.997e+06	7.46421e+07	5.81887e+06	8.42301e+07
Q9ULH1	Arf-GAP with SH3 domain, ANK repeat and PH domain-containing protein 1	Homo sapiens	ASAP1	8	7	16	6	2.546	180360	2.35794e+06	244203	1.84886e+06
P09619	Platelet-derived growth factor receptor beta	Homo sapiens	PDGFRB	7	7	25	6	0.41	7.99387e+06	1.39905e+07	7.26503e+06	1.47096e+07
Q9NZI8	Insulin-like growth factor 2 mRNA-binding protein 1	Homo sapiens	IGF2BP1	33	17	103	15	0.735	1.06714e+07	6.26201e+06	1.27223e+07	1.09212e+07
P01889	HLA class I histocompatibility antigen, B alpha chain	Homo sapiens	HLA-B	28	7	51	2	1.096	988834	1.7311e+06	1.5361e+06	1.59507e+06
O60565	Gremlin-1	Homo sapiens	GREM1	53	11	115	11	0.867	1.64635e+07	1.782e+07	2.44821e+07	2.94644e+07
Q8TAQ2	SWI/SNF complex subunit SMARCC2	Homo sapiens	SMARCC2	50	56	639	44	4.146	1.03009e+08	3.91522e+08	8.23181e+07	3.78315e+08
Q01844	RNA-binding protein EWS	Homo sapiens	EWSR1	18	12	217	12	3.481	4.08685e+07	1.27327e+08	4.10999e+07	1.60444e+08
Q16576	Histone-binding protein RBBP7	Homo sapiens	RBBP7	67	21	403	13	2.961	1.46058e+08	3.91685e+08	1.18215e+08	3.59651e+08
Q8WUB8	PHD finger protein 10	Homo sapiens	PHF10	11	4	15	4	1.487	854096	1.67318e+06	910579	2.00455e+06
Q9Y6M1	Insulin-like growth factor 2 mRNA-binding protein 2	Homo sapiens	IGF2BP2	49	30	331	28	0.749	1.91964e+08	1.19966e+08	3.18039e+08	1.36478e+08
Q08188	Protein-glutamine gamma-glutamyltransferase E	Homo sapiens	TGM3	3	2	2	2	0.238	107452		547101	99317.5
Q7Z7F0	KH homology domain-containing protein 4	Homo sapiens	KHDC4	40	10	48	10	10.391	158590	8.70082e+06	126841	6.73997e+06
Q92993	Histone acetyltransferase KAT5	Homo sapiens	KAT5	14	5	20	5	3.524	387953	4.02927e+06	239187	3.58603e+06
P05412	Transcription factor AP-1	Homo sapiens	JUN	46	10	75	8	7.084	4.10444e+06	2.43415e+07	2.99819e+06	2.47929e+07
O95707	Ribonuclease P protein subunit p29	Homo sapiens	POP4	38	8	60	8	5.683	1.20118e+07	4.61921e+07	8.98348e+06	4.4072e+07
Q92614	Unconventional myosin-XVIIIa	Homo sapiens	MYO18A	32	47	218	47	1.58	2.15674e+07	2.96443e+07	1.74631e+07	3.47376e+07
Q13131	5'-AMP-activated protein kinase catalytic subunit alpha-1	Homo sapiens	PRKAA1	7	3	5	3	0.678	672957	78021.8	579075	299494
Q13257	Mitotic spindle assembly checkpoint protein MAD2A	Homo sapiens	MAD2L1	20	4	9	4	3.098	1.66929e+06	4.31362e+06	1.55405e+06	2.49176e+06
Q9UKV3	Apoptotic chromatin condensation inducer in the nucleus	Homo sapiens	ACIN1	52	76	871	76	0.82	3.48267e+08	1.90644e+08	2.81929e+08	2.38046e+08
P49257	Protein ERGIC-53	Homo sapiens	LMAN1	22	6	19	6	0.412	3.76161e+06	785452	3.754e+06	849470
P02042	Hemoglobin subunit delta	Homo sapiens	HBD	13	2	14	2	0.193	4.70827e+06	1.39083e+06	1.33366e+07	1.80929e+06
Q9NPE3	H/ACA ribonucleoprotein complex subunit 3	Homo sapiens	NOP10	88	7	63	7	0.133	3.06684e+07	3.36072e+06	3.39663e+07	4.16015e+06
Q99832	T-complex protein 1 subunit eta	Homo sapiens	CCT7	61	33	235	33	4.665	2.91978e+07	1.11517e+08	2.4547e+07	1.17523e+08
Q9UJX4	Anaphase-promoting complex subunit 5	Homo sapiens	ANAPC5	20	9	42	9	9.864	275086	4.92076e+06	173174	4.17957e+06
P51991	Heterogeneous nuclear ribonucleoprotein A3	Homo sapiens	HNRNPA3	60	41	1129	37	0.592	1.45013e+09	5.69134e+08	1.3329e+09	8.06684e+08
Q9P0V9	Septin-10	Homo sapiens	SEPTIN10	43	12	81	10	5.148	911363	9.38952e+06	840452	7.85185e+06
Q9Y6D9	Mitotic spindle assembly checkpoint protein MAD1	Homo sapiens	MAD1L1	16	9	13	9	3.888	1.0091e+06	5.98187e+06	631903	4.60001e+06
P28331	NADH-ubiquinone oxidoreductase 75 kDa subunit, mitochondrial	Homo sapiens	NDUFS1	17	8	30	8	1.134	2.49853e+06	2.3329e+06	1.96838e+06	1.90385e+06
P09914	Interferon-induced protein with tetratricopeptide repeats 1	Homo sapiens	IFIT1	60	27	271	25	1.403	4.9167e+07	7.26264e+07	3.43672e+07	4.87617e+07
Q9Y605	MORF4 family-associated protein 1	Homo sapiens	MRFAP1	27	2	11	2	100		3.38064e+06		2.45174e+06
Q6PIY7	Poly(A) RNA polymerase GLD2	Homo sapiens	TENT2	7	3	10	3	0.497	906731	762228	642699	643941
Q9H6R0	ATP-dependent RNA helicase DHX33	Homo sapiens	DHX33	30	20	84	20	0.168	2.1935e+07	2.38289e+06	1.93864e+07	2.57294e+06
Q9UIS9	Methyl-CpG-binding domain protein 1	Homo sapiens	MBD1	55	21	82	21	0.604	1.2604e+07	5.00664e+06	9.07916e+06	6.01264e+06
O43432	Eukaryotic translation initiation factor 4 gamma 3	Homo sapiens	EIF4G3	4	6	24	3	100	357565	1.7587e+06		1.64142e+06
Q9Y2Z4	Tyrosine--tRNA ligase, mitochondrial	Homo sapiens	YARS2	14	5	19	5	2.046	3.68121e+06	5.85882e+06	5.95365e+06	5.35124e+06
P61201	COP9 signalosome complex subunit 2	Homo sapiens	COPS2	49	19	91	19	6.479	3.01287e+06	2.09269e+07	2.53319e+06	2.3146e+07
Q9Y230	RuvB-like 2	Homo sapiens	RUVBL2	72	37	384	37	2.575	8.99428e+07	2.06523e+08	6.61416e+07	1.92104e+08
O14974	Protein phosphatase 1 regulatory subunit 12A	Homo sapiens	PPP1R12A	43	49	368	49	6.496	6.09142e+07	2.64289e+08	4.08553e+07	2.35922e+08
Q96ME7	Zinc finger protein 512	Homo sapiens	ZNF512	42	16	86	16	0.597	1.60998e+07	7.52454e+06	1.75859e+07	9.49746e+06
P17010	Zinc finger X-chromosomal protein	Homo sapiens	ZFX	11	6	17	6	0.957	2.37836e+06	1.64773e+06	1.49855e+06	1.82122e+06
Q9H223	EH domain-containing protein 4	Homo sapiens	EHD4	57	28	204	19	1.845	1.81711e+07	3.1198e+07	1.52443e+07	2.85928e+07
Q01196	Runt-related transcription factor 1	Homo sapiens	RUNX1	59	19	154	18	1.676	2.27935e+07	3.19672e+07	1.71702e+07	3.22247e+07
Q9Y6N5	Sulfide:quinone oxidoreductase, mitochondrial	Homo sapiens	SQOR	51	18	75	18	0.952	8.90054e+06	7.3206e+06	7.69926e+06	7.58601e+06
Q13347	Eukaryotic translation initiation factor 3 subunit I	Homo sapiens	EIF3I	43	10	40	10	2.022	5.4262e+06	6.9215e+06	8.30979e+06	1.08539e+07
Q7KZ85	Transcription elongation factor SPT6	Homo sapiens	SUPT6H	45	65	463	65	3.814	3.63652e+07	1.19675e+08	2.92661e+07	1.24824e+08
P15408	Fos-related antigen 2	Homo sapiens	FOSL2	46	19	68	19	10.798	3.75487e+06	2.71215e+07	1.34283e+06	2.72917e+07
Q15262	Receptor-type tyrosine-protein phosphatase kappa	Homo sapiens	PTPRK	1	2	4	2	0.26	597059	84390.5	611272	87317.6
Q6ZMI0	Protein phosphatase 1 regulatory subunit 21	Homo sapiens	PPP1R21	7	4	16	4	18.151	18546.8	1.30362e+06	16133.8	1.28402e+06
Q9H7D0	Dedicator of cytokinesis protein 5	Homo sapiens	DOCK5	25	40	185	39	4.75	6.59257e+06	4.18513e+07	4.32601e+06	3.80341e+07
P52435	DNA-directed RNA polymerase II subunit RPB11-a	Homo sapiens	POLR2J	29	4	10	4	1.387	1.01219e+06	2.66505e+06	854705	2.5969e+06
Q96P16	Regulation of nuclear pre-mRNA domain-containing protein 1A	Homo sapiens	RPRD1A	59	14	156	10	2.002	6.89622e+06	1.54441e+07	7.14492e+06	1.61316e+07
Q8NE71	ATP-binding cassette sub-family F member 1	Homo sapiens	ABCF1	55	40	243	40	3.508	2.32057e+07	6.67787e+07	1.61635e+07	6.30074e+07
P16220	Cyclic AMP-responsive element-binding protein 1	Homo sapiens	CREB1	28	7	52	5	4.095	4.05898e+06	1.29375e+07	3.0446e+06	1.30352e+07
P19387	DNA-directed RNA polymerase II subunit RPB3	Homo sapiens	POLR2C	48	11	118	11	1.103	2.11109e+07	2.95867e+07	2.31054e+07	2.69235e+07
Q9H9L3	Interferon-stimulated 20 kDa exonuclease-like 2	Homo sapiens	ISG20L2	40	11	57	11	0.058	8.75e+06	272295	9.63048e+06	95219.4
P63165	Small ubiquitin-related modifier 1	Homo sapiens	SUMO1	64	8	98	8	8.602	1.24294e+07	9.95691e+07	1.13333e+07	1.04311e+08
Q53GS9	U4/U6.U5 tri-snRNP-associated protein 2	Homo sapiens	USP39	39	25	242	25	2.952	4.26024e+07	9.68633e+07	3.53437e+07	9.38632e+07
P28347	Transcriptional enhancer factor TEF-1	Homo sapiens	TEAD1	47	18	174	8	6.342	4.47727e+06	2.68589e+07	3.24074e+06	2.90829e+07
Q99543	DnaJ homolog subfamily C member 2	Homo sapiens	DNAJC2	8	4	8	4	100		740116		1.27099e+06
O15260	Surfeit locus protein 4	Homo sapiens	SURF4	12	3	16	3	0.453	1.91888e+06	650540	1.66722e+06	569793
P52298	Nuclear cap-binding protein subunit 2	Homo sapiens	NCBP2	29	6	27	6	1.671	8.7449e+06	1.39725e+07	7.81601e+06	1.51843e+07
Q96AX1	Vacuolar protein sorting-associated protein 33A	Homo sapiens	VPS33A	3	2	7	2	1.301		335438	175809	269222
Q2M389	WASH complex subunit 4	Homo sapiens	WASHC4	2	2	8	2	0.953	329315	215409	280184	264075
O75348	V-type proton ATPase subunit G 1	Homo sapiens	ATP6V1G1	26	3	16	3	2.518	295415	1.8053e+06	169932	1.87704e+06
A0JLT2	Mediator of RNA polymerase II transcription subunit 19	Homo sapiens	MED19	34	4	35	4	6.926	1233979	4.57454e+06	441664	4.2598e+06
P17980	26S proteasome regulatory subunit 6A	Homo sapiens	PSMC3	59	26	264	26	9.279	1.40069e+07	9.86853e+07	1.32107e+07	1.07403e+08
Q9UJX2	Cell division cycle protein 23 homolog	Homo sapiens	CDC23	29	13	64	13	8.657	1.1509e+06	1.62466e+07	1.15194e+06	1.3332e+07
Q99583	Max-binding protein MNT	Homo sapiens	MNT	16	8	31	7	100	286006	7.52195e+06		7.14445e+06
Q9NXE4	Sphingomyelin phosphodiesterase 4	Homo sapiens	SMPD4	47	34	257	34	1.112	5.12964e+07	4.90582e+07	4.30612e+07	5.05426e+07
Q8IUE6	Histone H2A type 2-B	Homo sapiens	HIST2H2AB	25	6	159	2	0.016	2.16628e+08	1.96138e+06	1.75e+08	3.03445e+06
O95292	Vesicle-associated membrane protein-associated protein B/C	Homo sapiens	VAPB	46	9	40	8	9.931	1.34516e+06	1.42958e+07	884620	1.26431e+07
Q9NR30	Nucleolar RNA helicase 2	Homo sapiens	DDX21	68	71	821	68	0.297	5.54442e+08	2.17834e+08	4.82192e+08	2.09492e+08
P30291	Wee1-like protein kinase	Homo sapiens	WEE1	4	2	7	2	1.454	1.11276e+06	926185	913627	963823
Q9P266	Junctional protein associated with coronary artery disease	Homo sapiens	JCAD	12	10	28	10	0.488	2.77869e+06	696862	2.39578e+06	743184
Q02388	Collagen alpha-1(VII) chain	Homo sapiens	COL7A1	12	23	62	23	2.821	470059	1.45143e+07	738362	9.00104e+06
O00571	ATP-dependent RNA helicase DDX3X	Homo sapiens	DDX3X	68	54	830	19	1.206	4.29795e+08	4.66779e+08	4.32189e+08	5.55963e+08
Q8TAF3	WD repeat-containing protein 48	Homo sapiens	WDR48	8	4	7	4	100		1.73091e+06		1.84751e+06
Q2KHR2	DNA-binding protein RFX7	Homo sapiens	RFX7	2	2	2	2	100		132216		247897
Q8N8U2	Chromodomain Y-like protein 2	Homo sapiens	CDYL2	10	4	13	4	3.41	1.48163e+06	1.72024e+07	2.00106e+06	1.86588e+07
O96013	Serine/threonine-protein kinase PAK 4	Homo sapiens	PAK4	26	9	20	9	4.267	369771	5.75576e+06	310648	4.75943e+06
P04183	Thymidine kinase, cytosolic	Homo sapiens	TK1	18	2	3	2	0.752	538929	302947	397104	513199
P08865	40S ribosomal protein SA	Homo sapiens	RPSA	64	17	135	17	5.421	7.66894e+06	4.73638e+07	7.20303e+06	5.80351e+07
Q3KRB8	Rho GTPase-activating protein 11B	Homo sapiens	ARHGAP11B	9	2	7	2	2.252	267637	398496	157977	364183
P17586	Triplex capsid protein 1	Human herpesvirus 1 (strain A44)	TRX1	35	10	27	9	7.198	1.19578e+06	1.02877e+07	4.93925e+06	7.44374e+06
P30085	UMP-CMP kinase	Homo sapiens	CMPK1	40	6	38	6	0.675	2.59561e+06	1.22716e+06	3.00622e+06	1.34269e+06
O60264	SWI/SNF-related matrix-associated actin-dependent regulator of chromatin subfamily A member 5	Homo sapiens	SMARCA5	69	88	1009	64	1.387	3.64342e+08	4.58884e+08	2.98956e+08	4.47883e+08
O94762	ATP-dependent DNA helicase Q5	Homo sapiens	RECQL5	18	13	28	13	8.635	391997	5.91708e+06	198644	6.02101e+06
Q96BD5	PHD finger protein 21A	Homo sapiens	PHF21A	18	9	16	9	10.772	183840	4.19601e+06	48628.4	3.43824e+06
P22735	Protein-glutamine gamma-glutamyltransferase K	Homo sapiens	TGM1	3	2	7	2		118525	896890	129544	764588
O43684	Mitotic checkpoint protein BUB3	Homo sapiens	BUB3	70	21	287	21	5.742	6.96125e+07	2.77012e+08	5.74174e+07	2.8998e+08
Q9H0H5	Rac GTPase-activating protein 1	Homo sapiens	RACGAP1	56	31	281	31	0.712	6.57705e+07	5.40833e+07	6.37987e+07	3.54388e+07
Q92734	Protein TFG	Homo sapiens	TFG	7	2	5	2	3.065	283189	672997	287362	896688
Q15035	Translocating chain-associated membrane protein 2	Homo sapiens	TRAM2	13	4	12	4	1.262	1.23689e+06	1.72259e+06	1.11885e+06	1.48101e+06
Q12888	TP53-binding protein 1	Homo sapiens	TP53BP1	69	119	1028	119	7.99	7.1655e+07	4.74829e+08	4.8883e+07	4.5439e+08
Q06547	GA-binding protein subunit beta-1	Homo sapiens	GABPB1	8	2	2	2	100		946066		858106
O75081	Protein CBFA2T3	Homo sapiens	CBFA2T3	5	2	3	2	100		293086		237353
P07996	Thrombospondin-1	Homo sapiens	THBS1	30	30	163	29	0.858	2.34984e+07	4.37251e+07	2.04083e+07	3.19784e+07
P04062	Lysosomal acid glucosylceramidase	Homo sapiens	GBA	10	4	13	4	4.864	100168	2.06088e+06	93663	1.90112e+06
Q9H0U3	Magnesium transporter protein 1	Homo sapiens	MAGT1	18	6	22	6	1.553	1.73479e+07	1.76897e+07	1.24126e+07	1.63717e+07
P55199	RNA polymerase II elongation factor ELL	Homo sapiens	ELL	18	8	24	8	3.246	1.4451e+06	5.74635e+06	1.27156e+06	4.01688e+06
Q71UM5	40S ribosomal protein S27-like	Homo sapiens	RPS27L	42	6	59	3	0.392	1.88347e+07	6.66509e+06	1.86327e+07	6.91651e+06
P26572	Alpha-1,3-mannosyl-glycoprotein 2-beta-N-acetylglucosaminyltransferase	Homo sapiens	MGAT1	18	7	36	7	0.984	1.69664e+06	2.62919e+06	1.6725e+06	2.51186e+06
Q9H410	Kinetochore-associated protein DSN1 homolog	Homo sapiens	DSN1	36	8	17	8	2.005	1.65633e+06	2.0569e+06	1.05453e+06	2.40961e+06
P13667	Protein disulfide-isomerase A4	Homo sapiens	PDIA4	54	35	236	35	2.331	2.04559e+07	1.03431e+08	2.00748e+07	9.6472e+07
P18669	Phosphoglycerate mutase 1	Homo sapiens	PGAM1	53	12	89	12	0.813	1.6908e+07	1.47006e+07	1.88163e+07	1.66341e+07
Q03519	Antigen peptide transporter 2	Homo sapiens	TAP2	6	3	5	3	0.163	1.72891e+06	604636	5.13674e+06	615566
P41208	Centrin-2	Homo sapiens	CETN2	72	9	119	9	1.531	1.28224e+07	1.78286e+07	1.18132e+07	1.83471e+07
O15347	High mobility group protein B3	Homo sapiens	HMGB3	59	18	122	18	21.305	5.37122e+06	1.19632e+08	2.91887e+06	9.87515e+07
Q9NRZ9	Lymphoid-specific helicase	Homo sapiens	HELLS	30	25	137	25	3.703	8.12911e+06	3.02306e+07	6.1184e+06	3.04531e+07
Q9BZD4	Kinetochore protein Nuf2	Homo sapiens	NUF2	21	8	26	8	2.526	1.1524e+06	4.58934e+06	1.22745e+06	4.56322e+06
Q96EY4	Translation machinery-associated protein 16	Homo sapiens	TMA16	12	2	2	2	100		891164		739568
Q9H0E3	Histone deacetylase complex subunit SAP130	Homo sapiens	SAP130	21	15	96	15	7.548	8.26436e+06	4.70484e+07	4.81196e+06	4.53789e+07
O43791	Speckle-type POZ protein	Homo sapiens	SPOP	7	2	4	2	1.346	611325	391629	481400	612026
Q9BZE4	Nucleolar GTP-binding protein 1	Homo sapiens	GTPBP4	71	51	486	51	0.165	3.32846e+08	4.72045e+07	3.34418e+08	5.10342e+07
P51911	Calponin-1	Homo sapiens	CNN1	35	7	36	6	2.22	1.66328e+06	1.13029e+07	1.70494e+06	7.71576e+06
Q96DI7	U5 small nuclear ribonucleoprotein 40 kDa protein	Homo sapiens	SNRNP40	77	26	336	26	1.173	1.79417e+08	2.30746e+08	1.55464e+08	2.38815e+08
Q99459	Cell division cycle 5-like protein	Homo sapiens	CDC5L	75	59	620	59	1.973	1.62262e+08	2.7151e+08	1.33724e+08	2.65273e+08
P43487	Ran-specific GTPase-activating protein	Homo sapiens	RANBP1	61	8	52	8	5.541	5.4526e+06	2.69346e+07	3.64884e+06	2.60282e+07
Q13315	Serine-protein kinase ATM	Homo sapiens	ATM	2	4	7	4	0.607	574594	264076	519406	209365
P01116	GTPase KRas	Homo sapiens	KRAS	34	5	29	5	1.979	1.78311e+06	4.38846e+06	1.63247e+06	4.56098e+06
Q7Z2T5	TRMT1-like protein	Homo sapiens	TRMT1L	12	5	10	5	3.118	464385	1.83741e+06	418485	2.38758e+06
Q05086	Ubiquitin-protein ligase E3A	Homo sapiens	UBE3A	5	3	8	3	0.986	414970	841457	390022	1.0212e+06
P09486	SPARC	Homo sapiens	SPARC	20	4	15	4	0.364	1.91543e+06	702534	1.94181e+06	636437
Q9BRZ2	E3 ubiquitin-protein ligase TRIM56	Homo sapiens	TRIM56	4	2	4	2	2.501	845574	2.22853e+06	802975	2.26611e+06
Q7L5N1	COP9 signalosome complex subunit 6	Homo sapiens	COPS6	38	8	56	8	8.022	1.67066e+06	1.46897e+07	1.21389e+06	1.52769e+07
Q9ULL5	Proline-rich protein 12	Homo sapiens	PRR12	7	8	16	8	3.361	596337	2.83318e+06	253082	2.83692e+06
Q96QT6	PHD finger protein 12	Homo sapiens	PHF12	8	5	13	5	2.975	548641	2.66713e+06	309132	2.469e+06
P13674	Prolyl 4-hydroxylase subunit alpha-1	Homo sapiens	P4HA1	51	24	172	24	4.103	8.99569e+06	4.70045e+07	6.87464e+06	3.05004e+07
Q8IWE4	DCN1-like protein 3	Homo sapiens	DCUN1D3	18	5	17	5	5.039	300775	3.62396e+06	227541	2.61474e+06
Q9H147	Deoxynucleotidyltransferase terminal-interacting protein 1	Homo sapiens	DNTTIP1	25	6	32	6	2.469	1.69917e+06	4.53459e+06	478896	3.8596e+06
O14562	Ubiquitin domain-containing protein UBFD1	Homo sapiens	UBFD1	33	8	47	8	8.628	5.26478e+06	3.40166e+07	2.10267e+06	2.49584e+07
Q15393	Splicing factor 3B subunit 3	Homo sapiens	SF3B3	60	70	1053	70	1.291	6.15653e+08	7.12322e+08	5.44853e+08	7.14626e+08
P41227	N-alpha-acetyltransferase 10	Homo sapiens	NAA10	68	12	46	12	6.319	6.4425e+06	1.94333e+07	5.38405e+06	1.79046e+07
Q7Z7C8	Transcription initiation factor TFIID subunit 8	Homo sapiens	TAF8	23	5	22	5	6.067	2.14586e+06	1.22858e+07	1.71762e+06	1.07348e+07
P06492	Tegument protein VP16	Human herpesvirus 1 (strain 17)	UL48	23	7	23	7	3.12	336497	607281	3.37494e+06	1.07528e+07
P21964	Catechol O-methyltransferase	Homo sapiens	COMT	27	5	20	5	0.615	3.39728e+07	4.80937e+07	2.00265e+07	3.91156e+07
Q8IWR0	Zinc finger CCCH domain-containing protein 7A	Homo sapiens	ZC3H7A	3	2	3	2	1.417	193316	340989	222759	382322
O75477	Erlin-1	Homo sapiens	ERLIN1	20	5	35	2	0.362	340500	114882	336145	121619
Q15836	Vesicle-associated membrane protein 3	Homo sapiens	VAMP3	46	3	4	3	100		722810		639552
Q8WUF5	RelA-associated inhibitor	Homo sapiens	PPP1R13L	6	2	2	2	100		299851		211574
P26583	High mobility group protein B2	Homo sapiens	HMGB2	68	26	276	20	19.132	1.92642e+07	3.60154e+08	1.36672e+07	2.85449e+08
Q9Y3Z3	Deoxynucleoside triphosphate triphosphohydrolase SAMHD1	Homo sapiens	SAMHD1	18	9	28	9	1.748	2.68997e+06	4.6285e+06	1.93899e+06	4.53582e+06
P49792	E3 SUMO-protein ligase RanBP2	Homo sapiens	RANBP2	61	158	1143	117	3.929	1.52801e+08	5.27869e+08	1.12436e+08	5.99793e+08
O75940	Survival of motor neuron-related-splicing factor 30	Homo sapiens	SMNDC1	50	9	73	9	1.53	1.56884e+07	1.5901e+07	1.23024e+07	1.72869e+07
Q8IXM6	Nurim	Homo sapiens	NRM	30	8	82	8	0.751	2.50262e+07	1.7254e+07	2.43889e+07	1.74917e+07
Q9NV31	U3 small nucleolar ribonucleoprotein protein IMP3	Homo sapiens	IMP3	72	12	87	12	0.144	3.5714e+07	5.34954e+06	4.05178e+07	5.12785e+06
P12110	Collagen alpha-2(VI) chain	Homo sapiens	COL6A2	36	38	397	38	0.25	1.21286e+08	1.21473e+08	3.80628e+08	9.67653e+07
Q16514	Transcription initiation factor TFIID subunit 12	Homo sapiens	TAF12	32	5	13	5	4.563	985690	6.33798e+06	510126	6.41885e+06
O75165	DnaJ homolog subfamily C member 13	Homo sapiens	DNAJC13	3	6	22	6	1.282	965760	858125	768219	844367
Q9Y5N6	Origin recognition complex subunit 6	Homo sapiens	ORC6	11	2	11	2	4.412	384344	2.98309e+06	385963	2.38045e+06
Q15542	Transcription initiation factor TFIID subunit 5	Homo sapiens	TAF5	34	17	95	17	7.212	1.8385e+06	1.96207e+07	1.03975e+06	1.90472e+07
Q14974	Importin subunit beta-1	Homo sapiens	KPNB1	43	35	584	35	4.392	1.75975e+08	6.82997e+08	1.40909e+08	6.43687e+08
Q9Y224	RNA transcription, translation and transport factor protein	Homo sapiens	RTRAF	61	16	175	16	5.742	3.1366e+07	8.19293e+07	2.63214e+07	9.91671e+07
P19367	Hexokinase-1	Homo sapiens	HK1	21	19	85	17	2.787	5.86639e+06	1.20017e+07	5.45272e+06	1.74118e+07
P50991	T-complex protein 1 subunit delta	Homo sapiens	CCT4	61	29	278	28	4.952	3.21572e+07	1.48656e+08	2.86514e+07	1.49225e+08
Q15648	Mediator of RNA polymerase II transcription subunit 1	Homo sapiens	MED1	42	46	215	46	8.491	6.51529e+06	5.81603e+07	4.0456e+06	5.83825e+07
P36954	DNA-directed RNA polymerase II subunit RPB9	Homo sapiens	POLR2I	62	5	39	5	1.118	3.2926e+06	5.84411e+06	4.13163e+06	5.29272e+06
Q8TDZ2	[F-actin]-monooxygenase MICAL1	Homo sapiens	MICAL1	3	3	10	3	0.4	510992	49978.4	465996	174520
P33240	Cleavage stimulation factor subunit 2	Homo sapiens	CSTF2	48	20	192	9	11.142	8.59839e+06	8.46299e+07	6.92774e+06	8.54031e+07
Q6PL18	ATPase family AAA domain-containing protein 2	Homo sapiens	ATAD2	37	45	254	45	0.108	7.00635e+07	1.10819e+07	7.64077e+07	1.17891e+07
Q8IZP0	Abl interactor 1	Homo sapiens	ABI1	28	12	41	12	4.564	3.18644e+06	1.52838e+07	2.47427e+06	1.65188e+07
P35998	26S proteasome regulatory subunit 7	Homo sapiens	PSMC2	68	35	296	35	8.755	2.16153e+07	1.54793e+08	1.75963e+07	1.68568e+08
P12236	ADP/ATP translocase 3	Homo sapiens	SLC25A6	46	14	109	3	0.425	6.22521e+06	2.69848e+06	5.30117e+06	2.37656e+06
Q07864	DNA polymerase epsilon catalytic subunit A	Homo sapiens	POLE	4	7	16	7	5.055	137624	1.2017e+06	48922.1	1.08367e+06
P29373	Cellular retinoic acid-binding protein 2	Homo sapiens	CRABP2	25	3	23	3	0.866	4.23203e+06	2.35718e+06	3.66136e+06	2.87199e+06
Q9H0A0	RNA cytidine acetyltransferase	Homo sapiens	NAT10	51	56	422	56	0.195	2.32798e+08	3.87839e+07	2.19313e+08	4.86537e+07
Q04837	Single-stranded DNA-binding protein, mitochondrial	Homo sapiens	SSBP1	55	10	79	10	3.459	1.18867e+07	4.18183e+07	1.01678e+07	3.56369e+07
P18887	DNA repair protein XRCC1	Homo sapiens	XRCC1	36	17	113	17	6.79	5.31864e+07	2.74181e+07	5.0195e+07	4.51967e+07
O95747	Serine/threonine-protein kinaseR1	Homo sapiens	OXSR1	16	7	32	7	0.805	3.00243e+06	2.38029e+06	2.28235e+06	1.98938e+06
Q15651	High mobility group nucleosome-binding domain-containing protein 3	Homo sapiens	HMGN3	42	5	60	5	0.644	1.08131e+07	5.6431e+06	1.1202e+07	7.87982e+06
P11172	Uridine 5'-monophosphate synthase	Homo sapiens	UMPS	6	2	6	2	0.461	412989	297892	457113	253875
P04485	Transcriptional regulator ICP22	Human herpesvirus 1 (strain 17)	ICP22	9	4	7	4	0.499		498755	1.93372e+06	382487
P39687	Acidic leucine-rich nuclear phosphoprotein 32 family member A	Homo sapiens	ANP32A	29	8	24	3	10.191	131617	2.98286e+06	97038.3	2.73792e+06
Q9Y3E1	Hepatoma-derived growth factor-related protein 3	Homo sapiens	HDGFL3	41	11	148	8	1.286	1.99088e+07	2.73011e+07	2.13559e+07	2.76494e+07
P80217	Interferon-induced 35 kDa protein	Homo sapiens	IFI35	31	8	33	8	10.649	386050	3.90993e+06	146866	3.23958e+06
Q9H6R4	Nucleolar protein 6	Homo sapiens	NOL6	38	37	269	37	0.154	1.10004e+08	1.48089e+07	1.05155e+08	1.92506e+07
Q8NDT2	Putative RNA-binding protein 15B	Homo sapiens	RBM15B	45	30	133	25	0.901	1.47516e+07	8.60956e+06	1.38197e+07	1.13077e+07
Q8N0S6	Centromere protein L	Homo sapiens	CENPL	19	6	20	6	0.144	3.08648e+06	345445	2.90031e+06	455091
P09382	Galectin-1	Homo sapiens	LGALS1	77	15	385	15	0.892	3.54742e+08	5.89061e+08	6.43277e+08	5.7926e+08
P08670	Vimentin	Homo sapiens	VIM	95	82	2616	77	0.125	8.23447e+09	1.44847e+09	1.11313e+10	1.52599e+09
Q9UJW0	Dynactin subunit 4	Homo sapiens	DCTN4	6	2	4	2	0.943	675635	531258	744141	534053
Q03701	CCAAT/enhancer-binding protein zeta	Homo sapiens	CEBPZ	45	50	336	50	0.17	1.21989e+08	2.0663e+07	1.22057e+08	1.84149e+07
P09012	U1 small nuclear ribonucleoprotein A	Homo sapiens	SNRPA	51	16	315	13	1.072	3.65141e+08	3.02455e+08	3.39849e+08	3.47653e+08
O43683	Mitotic checkpoint serine/threonine-protein kinase BUB1	Homo sapiens	BUB1	10	7	13	7	5.04	158273	1.9828e+06	143837	2.3062e+06
Q8NBZ0	INO80 complex subunit E	Homo sapiens	INO80E	28	5	29	5	2.25	1.3893e+06	3.50405e+06	1.05133e+06	3.20746e+06
O95793	Double-stranded RNA-binding protein Staufen homolog 1	Homo sapiens	STAU1	54	24	145	24	0.297	3.5719e+07	8.885e+06	3.45303e+07	1.04863e+07
Q16658	Fascin	Homo sapiens	FSCN1	66	27	267	27	0.704	6.75076e+07	4.33619e+07	6.64844e+07	4.44871e+07
O14613	Cdc42 effector protein 2	Homo sapiens	CDC42EP2	46	5	17	5	6.408	348430	1.69239e+06	188082	1.42544e+06
P50914	60S ribosomal protein L14	Homo sapiens	RPL14	44	12	137	12	0.747	1.79872e+08	1.26636e+08	1.54274e+08	1.31141e+08
Q9H3Q1	Cdc42 effector protein 4	Homo sapiens	CDC42EP4	36	7	24	7	100		2.90497e+06		2.37609e+06
Q9BW27	Nuclear pore complex protein Nup85	Homo sapiens	NUP85	45	24	258	24	5.438	1.99099e+07	1.01923e+08	1.76457e+07	1.05064e+08
P07900	Heat shock protein HSP 90-alpha	Homo sapiens	HSP90AA1	58	48	519	25	1.339	8.87274e+07	9.65175e+07	8.02102e+07	1.09381e+08
P02768	Serum albumin	Homo sapiens	ALB	56	34	94	29	0.755	7.86751e+06	5.81859e+06	1.45791e+07	1.03947e+07
Q9NUI1	Peroxisomal 2,4-dienoyl-CoA reductase	Homo sapiens	DECR2	13	4	7	4	100	86285.7	1.81082e+06		1.70815e+06
Q13885	Tubulin beta-2A chain	Homo sapiens	TUBB2A	74	28	587	5	0.511	4.1346e+06	2.31176e+06	5.65962e+06	2.53757e+06
Q92575	UBX domain-containing protein 4	Homo sapiens	UBXN4	29	10	79	10	9.808	5.76925e+06	5.236e+07	5.41019e+06	5.17356e+07
Q12923	Tyrosine-protein phosphatase non-receptor type 13	Homo sapiens	PTPN13	2	4	9	4	1.768	634558	855382	314248	672339
P63220	40S ribosomal protein S21	Homo sapiens	RPS21	64	6	32	6	7.067	1.33949e+06	1.09793e+07	1.12853e+06	1.35336e+07
Q96EY1	DnaJ homolog subfamily A member 3, mitochondrial	Homo sapiens	DNAJA3	11	6	25	6	0.529	2.80753e+06	1.13783e+06	2.49967e+06	1.33154e+06
Q1ED39	Lysine-rich nucleolar protein 1	Homo sapiens	KNOP1	26	9	27	9	0.307	4.33868e+06	937595	4.31676e+06	1.08048e+06
P18206	Vinculin	Homo sapiens	VCL	56	52	331	52	3.918	3.82479e+07	1.26387e+08	2.98991e+07	1.20719e+08
Q9NW64	Pre-mRNA-splicing factor RBM22	Homo sapiens	RBM22	58	27	187	27	0.622	6.49198e+07	3.54454e+07	5.88898e+07	3.95446e+07
Q9Y324	rRNA-processing protein FCF1 homolog	Homo sapiens	FCF1	37	7	33	7	0.078	1.30524e+07	254377	1.09087e+07	585842
Q14156	Protein EFR3 homolog A	Homo sapiens	EFR3A	16	8	14	8	1.539	895837	4.51789e+06	796611	2.64967e+06
Q16531	DNA damage-binding protein 1	Homo sapiens	DDB1	53	49	439	49	0.917	1.09666e+08	8.34566e+07	1.06299e+08	9.48673e+07
Q9UJV9	Probable ATP-dependent RNA helicase DDX41	Homo sapiens	DDX41	38	20	132	20	1.358	1.87183e+07	1.91267e+07	1.71969e+07	2.11563e+07
O00483	Cytochrome c oxidase subunit NDUFA4	Homo sapiens	NDUFA4	25	2	10	2	0.914	3.54263e+06	3.50487e+06	3.54796e+06	3.45244e+06
Q8WXI9	Transcriptional repressor p66-beta	Homo sapiens	GATAD2B	47	22	192	20	5.803	1.36701e+07	6.73135e+07	7.32081e+06	5.72597e+07
P24941	Cyclin-dependent kinase 2	Homo sapiens	CDK2	63	16	99	13	6.595	1.93647e+06	1.569e+07	1.40151e+06	1.44868e+07
P31946	14-3-3 protein beta/alpha	Homo sapiens	YWHAB	55	18	224	8	1.828	2.87215e+07	5.31326e+07	2.61053e+07	4.85475e+07
P56192	Methionine--tRNA ligase, cytoplasmic	Homo sapiens	MARS	16	10	41	10	0.926	2.96819e+06	1.99628e+06	2.50828e+06	2.4201e+06
Q9Y6J0	Calcineurin-binding protein cabin-1	Homo sapiens	CABIN1	7	14	37	14	3.405	1.08359e+06	9.98533e+06	653147	9.13116e+06
P33552	Cyclin-dependent kinases regulatory subunit 2	Homo sapiens	CKS2	33	3	19	3	100		5.84743e+06		5.65845e+06
Q7Z3B3	KAT8 regulatory NSL complex subunit 1	Homo sapiens	KANSL1	17	13	40	13	5.29	1.19719e+06	6.12157e+06	610772	6.01753e+06
Q9BS16	Centromere protein K	Homo sapiens	CENPK	11	2	7	2	0.772	526892	195533	545807	447806
Q96ST3	Paired amphipathic helix protein Sin3a	Homo sapiens	SIN3A	47	55	435	55	7.93	3.38206e+07	1.58672e+08	1.70988e+07	1.53911e+08
Q460N5	Protein mono-ADP-ribosyltransferase PARP14	Homo sapiens	PARP14	11	14	49	14	1.939	3.99312e+06	4.3636e+06	3.47675e+06	4.97427e+06
P52565	Rho GDP-dissociation inhibitor 1	Homo sapiens	ARHGDIA	58	10	128	10	0.636	3.08921e+07	1.70256e+07	3.01365e+07	1.96587e+07
P23511	Nuclear transcription factor Y subunit alpha	Homo sapiens	NFYA	12	2	19	2	5.832	741354	3.76772e+06	497374	3.02454e+06
Q9H1B7	Probable E3 ubiquitin-protein ligase IRF2BPL	Homo sapiens	IRF2BPL	23	12	44	10	4.796	450121	6.84078e+06	141869	4.29228e+06
Q86VM9	Zinc finger CCCH domain-containing protein 18	Homo sapiens	ZC3H18	32	31	273	31	2.91	4.44433e+07	1.04086e+08	3.66367e+07	1.08361e+08
Q9H4L7	SWI/SNF-related matrix-associated actin-dependent regulator of chromatin subfamily A containing DEAD/H box 1	Homo sapiens	SMARCAD1	4	3	12	3	3.534	287745	582207	283994	685891
Q02880	DNA topoisomerase 2-beta	Homo sapiens	TOP2B	56	93	686	73	0.205	2.21078e+08	2.76992e+07	1.80929e+08	3.59043e+07
Q9UJU6	Drebrin-like protein	Homo sapiens	DBNL	27	8	45	8	0.6	2.62869e+06	3.96816e+06	2.90423e+06	3.97106e+06
Q96D15	Reticulocalbin-3	Homo sapiens	RCN3	43	9	59	9	0.725	4.32818e+06	4.89343e+06	4.80666e+06	5.18081e+06
Q01105	Protein SET	Homo sapiens	SET	40	12	47	12	23.903	1.99321e+06	5.05889e+07	1.54858e+06	4.40755e+07
P55072	Transitional endoplasmic reticulum ATPase	Homo sapiens	VCP	58	46	391	46	2.055	5.2323e+07	1.17728e+08	5.30852e+07	1.26105e+08
Q9BV73	Centrosome-associated protein CEP250	Homo sapiens	CEP250	2	4	7	4	0.557	630401	255839	600040	140039
Q14165	Malectin	Homo sapiens	MLEC	32	7	27	7	3.515	1.40345e+06	1.32006e+07	1.53582e+06	1.19238e+07
Q9H832	Ubiquitin-conjugating enzyme E2 Z	Homo sapiens	UBE2Z	12	3	6	3	0.312	1.35998e+06	428678	994247	479089
Q5VTL8	Pre-mRNA-splicing factor 38B	Homo sapiens	PRPF38B	25	11	63	11	0.918	1.24163e+07	1.63899e+07	9.98527e+06	1.82763e+07
P26358	DNA (cytosine-5)-methyltransferase 1	Homo sapiens	DNMT1	60	89	741	89	11.279	5.18088e+07	4.90773e+08	3.478e+07	4.38156e+08
Q8NFC6	Biorientation of chromosomes in cell division protein 1-like 1	Homo sapiens	BOD1L1	33	78	343	78	11.278	5.18588e+06	9.10915e+07	2.54653e+06	8.28798e+07
O15427	Monocarboxylate transporter 4	Homo sapiens	SLC16A3	9	4	14	4	3.48	765673	2.69891e+06	434554	2.33845e+06
Q8NBL1	Protein O-glucosyltransferase 1	Homo sapiens	POGLUT1	21	8	31	8	9.926	463473	8.63623e+06	357936	7.28045e+06
Q6P0N0	Mis18-binding protein 1	Homo sapiens	MIS18BP1	17	14	27	14	0.562	5.31972e+06	660504	4.07071e+06	1.06337e+06
Q96C55	Zinc finger protein 524	Homo sapiens	ZNF524	7	2	8	2	1.429	530848	1.46579e+06	283424	1.47791e+06
P23381	Tryptophan--tRNA ligase, cytoplasmic	Homo sapiens	WARS	14	6	28	6	3.014	1.83607e+06	5.06585e+06	1.01044e+06	4.63273e+06
Q9UMX0	Ubiquilin-1	Homo sapiens	UBQLN1	5	2	3	2	2.905	100632	357302	72113.7	446326
P07585	Decorin	Homo sapiens	DCN	14	5	9	4	1.312	788751	2.85645e+06	636996	996650
P10155	60 kDa SS-A/Ro ribonucleoprotein	Homo sapiens	RO60	18	8	38	8	7.512	1.02306e+06	7.1287e+06	792580	9.10987e+06
P46100	Transcriptional regulator ATRX	Homo sapiens	ATRX	31	61	390	61	1.164	6.1341e+07	5.35901e+07	4.54137e+07	5.61848e+07
Q9Y2X3	Nucleolar protein 58	Homo sapiens	NOP58	61	40	413	40	0.088	3.89404e+08	3.20639e+07	3.76786e+08	3.36562e+07
O15381	Nuclear valosin-containing protein-like	Homo sapiens	NVL	43	28	152	28	0.812	2.1223e+07	1.40835e+07	2.04857e+07	1.91838e+07
Q99848	Probable rRNA-processing protein EBP2	Homo sapiens	EBNA1BP2	53	25	259	25	0.153	2.44714e+08	4.0259e+07	2.52157e+08	4.21025e+07
Q9UNF0	Protein kinase C and casein kinase substrate in neurons protein 2	Homo sapiens	PACSIN2	29	11	77	11	14.354	1.9174e+06	3.60897e+07	619839	3.09674e+07
Q96N66	Lysophospholipid acyltransferase 7	Homo sapiens	MBOAT7	10	3	12	3	1.539	587630	1.27441e+06	822460	1.35745e+06
Q9NVP1	ATP-dependent RNA helicase DDX18	Homo sapiens	DDX18	63	42	356	42	0.092	2.70796e+08	1.53679e+07	2.808e+08	1.96971e+07
P49720	Proteasome subunit beta type-3	Homo sapiens	PSMB3	53	12	114	12	17.312	5.29382e+06	4.72197e+07	3.13265e+06	5.21807e+07
Q96K17	Transcription factor BTF3 homolog 4	Homo sapiens	BTF3L4	41	3	13	2	100		916285		748707
Q96SB3	Neurabin-2	Homo sapiens	PPP1R9B	3	3	4	2	100	74594.8	202474		164721
O43719	HIV Tat-specific factor 1	Homo sapiens	HTATSF1	60	42	183	42	14.569	3.93316e+06	7.87113e+07	2.18173e+06	7.53612e+07
Q9P265	Disco-interacting protein 2 homolog B	Homo sapiens	DIP2B	6	6	21	6	2.836	345502	1.51204e+06	165243	1.17158e+06
P21399	Cytoplasmic aconitate hydratase	Homo sapiens	ACO1	16	11	46	11	3.572	1.5692e+06	6.13789e+06	1.73825e+06	9.40344e+06
Q9Y2L1	Exosome complex exonuclease RRP44	Homo sapiens	DIS3	37	29	159	29	7.95	6.45614e+06	4.81515e+07	5.31691e+06	4.75351e+07
P16989	Y-box-binding protein 3	Homo sapiens	YBX3	82	27	332	18	0.699	1.60418e+08	1.08014e+08	2.81705e+08	2.02929e+08
Q9NX58	Cell growth-regulating nucleolar protein	Homo sapiens	LYAR	23	6	15	6	0.505	4.93184e+06	2.462e+06	3.39505e+06	1.95199e+06
Q13617	Cullin-2	Homo sapiens	CUL2	20	13	37	12	3.29	2.43781e+06	4.67184e+06	2.42877e+06	4.26126e+06
O95391	Pre-mRNA-splicing factor SLU7	Homo sapiens	SLU7	42	19	113	19	1.512	1.14541e+07	1.60902e+07	9.05994e+06	1.80048e+07
P21281	V-type proton ATPase subunit B, brain isoform	Homo sapiens	ATP6V1B2	29	10	35	10	2.748	1.49032e+06	4.92449e+06	1.00526e+06	5.40526e+06
Q9NY93	Probable ATP-dependent RNA helicase DDX56	Homo sapiens	DDX56	57	26	167	26	0.14	7.56227e+07	3.04339e+07	7.71798e+07	3.03662e+07
O43865	S-adenosylhomocysteine hydrolase-like protein 1	Homo sapiens	AHCYL1	6	3	8	3	2.534	321369	718473	313504	776482
Q6P3W7	SCY1-like protein 2	Homo sapiens	SCYL2	3	2	12	2	1.283	220239	278331	212732	291535
Q13451	Peptidyl-prolyl cis-trans isomerase FKBP5	Homo sapiens	FKBP5	8	2	5	2	100		302787		367262
Q5VIR6	Vacuolar protein sorting-associated protein 53 homolog	Homo sapiens	VPS53	4	3	13	3	2.947	324962	1.70547e+06	300831	1.50738e+06
Q8WVJ9	Twist-related protein 2	Homo sapiens	TWIST2	43	8	39	8	2.399	3.49899e+06	8.18326e+06	3.09546e+06	8.38127e+06
Q92820	Gamma-glutamyl hydrolase	Homo sapiens	GGH	8	2	3	2	3.724	65972.4	493927	91602.9	727070
Q9NXR8	Inhibitor of growth protein 3	Homo sapiens	ING3	16	6	26	6	3.575	656413	4.57334e+06	479679	4.93364e+06
P57083	Envelope glycoprotein D	Human herpesvirus 1 (strain Patton)	gD	8	2	4	2	3.715	477054	1.92744e+06	712739	2.23827e+06
Q08209	Serine/threonine-protein phosphatase 2B catalytic subunit alpha isoform	Homo sapiens	PPP3CA	5	3	19	2	2.687	414024	988994	187599	921274
Q9BUL5	PHD finger protein 23	Homo sapiens	PHF23	21	5	24	5	100		7.17223e+06		7.39267e+06
Q14676	Mediator of DNA damage checkpoint protein 1	Homo sapiens	MDC1	36	39	190	39	2.256	2.40652e+07	3.99326e+07	3.42651e+07	3.82848e+07
Q96RL1	BRCA1-A complex subunit RAP80	Homo sapiens	UIMC1	10	5	12	5	100		2.64984e+06		2.34267e+06
O95997	Securin	Homo sapiens	PTTG1	16	2	5	2	100		752321		446353
Q96T23	Remodeling and spacing factor 1	Homo sapiens	RSF1	44	61	335	61	0.084	8.98821e+07	4.09704e+06	8.08422e+07	4.47833e+06
Q6DKJ4	Nucleoredoxin	Homo sapiens	NXN	13	3	10	3	1.114	2.00872e+06	2.40772e+06	2.08686e+06	2.42019e+06
Q96CB8	Integrator complex subunit 12	Homo sapiens	INTS12	47	16	80	16	2.517	8.71293e+06	2.26969e+07	7.49121e+06	1.82984e+07
O75521	Enoyl-CoA delta isomerase 2, mitochondrial	Homo sapiens	ECI2	28	7	23	7	4.789	418635	4.09715e+06	387575	4.16162e+06
P62318	Small nuclear ribonucleoprotein Sm D3	Homo sapiens	SNRPD3	60	12	354	12	0.897	2.43816e+08	2.23082e+08	2.24614e+08	2.27308e+08
P33176	Kinesin-1 heavy chain	Homo sapiens	KIF5B	34	25	97	25	0.957	1.21766e+07	1.06823e+07	1.00618e+07	1.10208e+07
Q8N163	Cell cycle and apoptosis regulator protein 2	Homo sapiens	CCAR2	52	39	270	38	15.933	2.35041e+07	2.63615e+08	1.63737e+07	2.12295e+08
Q15629	Translocating chain-associated membrane protein 1	Homo sapiens	TRAM1	16	5	21	5	1.014	1.23553e+06	2.66826e+06	1.55152e+06	1.38891e+06
P80303	Nucleobindin-2	Homo sapiens	NUCB2	10	3	17	3	0.544	544864	169944	618502	297493
Q9NZ63	Telomere length and silencing protein 1 homolog	Homo sapiens	C9orf78	55	13	66	13	2.471	3.84519e+06	1.07862e+07	3.64156e+06	1.16118e+07
Q13017	Rho GTPase-activating protein 5	Homo sapiens	ARHGAP5	7	8	19	8	3.375	228565	3.61049e+06	248564	3.35335e+06
Q9Y2S7	Polymerase delta-interacting protein 2	Homo sapiens	POLDIP2	12	2	11	2	1.075	208905	388529	340667	349093
Q9UDY2	Tight junction protein ZO-2	Homo sapiens	TJP2	23	19	72	18	0.721	9.45763e+06	5.31835e+06	1.05667e+07	5.18457e+06
P29508	Serpin B3	Homo sapiens	SERPINB3	14	5	8	5	0.62	353859	103564	2.48569e+06	463905
Q10471	Polypeptide N-acetylgalactosaminyltransferase 2	Homo sapiens	GALNT2	27	12	55	12	0.684	6.42853e+06	3.52084e+06	6.5183e+06	2.58419e+06
P25940	Collagen alpha-3(V) chain	Homo sapiens	COL5A3	2	3	7	3	1.169	877540	1.74879e+06	633177	936824
Q9NTK5	Obg-like ATPase 1	Homo sapiens	OLA1	25	9	46	9	4.887	2.17222e+06	1.20132e+07	1.42454e+06	1.20767e+07
P39019	40S ribosomal protein S19	Homo sapiens	RPS19	57	12	109	12	9.702	1.08852e+07	1.12126e+08	1.05907e+07	1.18533e+08
Q15437	Protein transport protein Sec23B	Homo sapiens	SEC23B	9	6	14	4	5.231	218264	1.33579e+06	123400	1.38091e+06
Q8N884	Cyclic GMP-AMP synthase	Homo sapiens	CGAS	52	23	102	23	0.141	3.33338e+07	5.19791e+06	2.87453e+07	5.15396e+06
Q9H8M2	Bromodomain-containing protein 9	Homo sapiens	BRD9	22	9	32	9	2.159	2.27568e+06	2.98963e+06	3.45839e+06	2.94742e+06
Q9H000	Probable E3 ubiquitin-protein ligase makorin-2	Homo sapiens	MKRN2	8	3	18	3	3.857	589558	2.12051e+06	475698	2.26681e+06
Q9UHB7	AF4/FMR2 family member 4	Homo sapiens	AFF4	25	23	105	23	7.69	2.60535e+06	2.17153e+07	845498	1.94688e+07
Q9UBC2	Epidermal growth factor receptor substrate 15-like 1	Homo sapiens	EPS15L1	2	2	2	2	2.82	73516.4	500911	216050	635515
O15145	Actin-related protein 2/3 complex subunit 3	Homo sapiens	ARPC3	36	8	94	8	4.181	1.03126e+07	5.18056e+07	1.20131e+07	4.71845e+07
Q96LT9	RNA-binding region-containing protein 3	Homo sapiens	RNPC3	16	8	18	8	0.58	6.48625e+06	1.81442e+06	4.89703e+06	2.24431e+06
Q92576	PHD finger protein 3	Homo sapiens	PHF3	27	39	169	39	2.758	1.01029e+07	2.44854e+07	6.68044e+06	2.51683e+07
Q9BSC4	Nucleolar protein 10	Homo sapiens	NOL10	54	36	231	36	0.275	9.01345e+07	6.10585e+07	7.63422e+07	6.22533e+07
Q13509	Tubulin beta-3 chain	Homo sapiens	TUBB3	65	26	413	8	0.723	1.75727e+07	9.62793e+06	1.49448e+07	1.03001e+07
Q13283	Ras GTPase-activating protein-binding protein 1	Homo sapiens	G3BP1	63	22	258	21	6.621	1.46513e+07	9.40526e+07	1.29322e+07	1.1213e+08
Q8WVC0	RNA polymerase-associated protein LEO1	Homo sapiens	LEO1	26	12	79	12	6.488	4.51274e+06	3.18464e+07	3.69165e+06	2.85233e+07
Q8WUM0	Nuclear pore complex protein Nup133	Homo sapiens	NUP133	56	58	482	58	5.098	4.54149e+07	1.96253e+08	3.688e+07	2.0166e+08
P01876	Immunoglobulin heavy constant alpha 1	Homo sapiens	IGHA1	18	5	10	5	0.756	97791.9	675672	1.67195e+06	990253
Q99615	DnaJ homolog subfamily C member 7	Homo sapiens	DNAJC7	21	8	32	8	3.726	890343	6.26298e+06	1.05549e+06	5.45853e+06
O15392	Baculoviral IAP repeat-containing protein 5	Homo sapiens	BIRC5	71	8	45	8	0.746	6.0961e+06	3.09074e+06	5.78897e+06	3.66426e+06
Q86UK7	E3 ubiquitin-protein ligase ZNF598	Homo sapiens	ZNF598	11	6	17	6	5.526	1.23104e+06	7.47285e+06	1.03411e+06	7.32456e+06
Q5MNZ9	WD repeat domain phosphoinositide-interacting protein 1	Homo sapiens	WIPI1	8	2	2	2	3.525	386550	1.57446e+06	382901	1.34956e+06
Q9UHR5	SAP30-binding protein	Homo sapiens	SAP30BP	12	3	11	3	1.131	2318471	1.93857e+06	2.10848e+06	2.01765e+06
Q9NSD9	Phenylalanine--tRNA ligase beta subunit	Homo sapiens	FARSB	30	12	62	12	7.246	2.14677e+06	1.49042e+07	1.80015e+06	1.47911e+07
P51610	Host cell factor 1	Homo sapiens	HCFC1	40	59	547	57	8.338	5.42841e+07	3.7223e+08	3.51735e+07	3.3497e+08
Q9Y5M8	Signal recognition particle receptor subunit beta	Homo sapiens	SRPRB	61	15	86	15	4.989	5.68508e+06	2.99335e+07	4.36195e+06	2.57095e+07
O75030	Microphthalmia-associated transcription factor	Homo sapiens	MITF	12	7	43	2	100		769947		765514
P04792	Heat shock protein beta-1	Homo sapiens	HSPB1	72	18	207	18	0.393	8.94713e+07	3.1157e+07	1.0879e+08	4.46355e+07
Q9H3K6	BolA-like protein 2	Homo sapiens	BOLA2	19	2	4	2	1.326	690576	1.13749e+06	644230	1.12525e+06
Q8IX01	SURP and G-patch domain-containing protein 2	Homo sapiens	SUGP2	61	62	407	62	1.444	8.46741e+07	9.25585e+07	6.41946e+07	1.04168e+08
Q8NDX5	Polyhomeotic-like protein 3	Homo sapiens	PHC3	15	9	61	7	1.499	3.16152e+06	4.18811e+06	2.80696e+06	3.57244e+06
Q13217	DnaJ homolog subfamily C member 3	Homo sapiens	DNAJC3	23	8	31	8	3.799	1.04012e+06	6.67027e+06	1.33517e+06	6.80122e+06
P09601	Heme oxygenase 1	Homo sapiens	HMOX1	44	10	37	10	3.762	870438	8.01354e+06	1.07644e+06	7.25466e+06
Q9BYK8	Helicase with zinc finger domain 2	Homo sapiens	HELZ2	31	56	207	56	1.16	2.3738e+07	3.20047e+07	1.80604e+07	3.38993e+07
Q9H4G4	Golgi-associated plant pathogenesis-related protein 1	Homo sapiens	GLIPR2	66	7	77	7	7.216	1.08154e+07	5.92626e+07	8.56907e+06	5.05263e+07
Q96PU8	Protein quaking	Homo sapiens	QKI	55	15	100	14	11.137	2.08876e+06	2.64202e+07	1.55242e+06	2.46473e+07
O75131	Copine-3	Homo sapiens	CPNE3	13	6	26	5	1.467	2.18379e+06	3.89663e+06	2.39389e+06	4.14568e+06
P62070	Ras-related protein R-Ras2	Homo sapiens	RRAS2	61	12	101	9	3.497	6.37461e+06	2.80007e+07	6.97041e+06	2.40815e+07
P67775	Serine/threonine-protein phosphatase 2A catalytic subunit alpha isoform	Homo sapiens	PPP2CA	61	14	116	2	2.84	2.07028e+07	3.04231e+07	1.73471e+07	3.19743e+07
Q3L8U1	Chromodomain-helicase-DNA-binding protein 9	Homo sapiens	CHD9	7	12	37	9	2.616	465645	1.50368e+06	256013	1.75485e+06
Q8NBX0	Saccharopine dehydrogenase-like oxidoreductase	Homo sapiens	SCCPDH	17	3	4	3		51264	853682	47681.2	783403
Q9NSV4	Protein diaphanous homolog 3	Homo sapiens	DIAPH3	3	3	5	2	2.522	455067	1.24075e+06	405137	1.11746e+06
Q92520	Protein FAM3C	Homo sapiens	FAM3C	12	2	8	2	1.556	963882	738802	999188	1.59605e+06
P39656	Dolichyl-diphosphooligosaccharide--protein glycosyltransferase 48 kDa subunit	Homo sapiens	DDOST	41	15	132	15	1.855	1.50961e+07	3.92339e+07	1.52118e+07	3.57102e+07
Q9NR31	GTP-binding protein SAR1a	Homo sapiens	SAR1A	44	8	30	4	0.474	1.15277e+07	5.34806e+06	1.22834e+07	5.50071e+06
P62906	60S ribosomal protein L10a	Homo sapiens	RPL10A	58	18	257	18	0.568	2.03094e+08	1.10441e+08	1.8668e+08	1.03907e+08
Q9UK61	Protein TASOR	Homo sapiens	TASOR	34	50	283	50	1.61	3.61642e+07	4.01297e+07	2.9596e+07	4.66061e+07
P49327	Fatty acid synthase	Homo sapiens	FASN	46	88	466	87	0.416	1.39564e+08	4.64493e+07	1.26655e+08	5.90632e+07
Q6DN03	Putative histone H2B type 2-C	Homo sapiens	HIST2H2BC	21	6	141	2	0.158	545957	757121	5.05607e+06	786597
O94874	E3 UFM1-protein ligase 1	Homo sapiens	UFL1	4	3	7	3	2.035	501512	701321	421800	754184
Q99856	AT-rich interactive domain-containing protein 3A	Homo sapiens	ARID3A	21	8	18	8	2.016	628942	3.09298e+06	427022	3.1417e+06
Q99836	Myeloid differentiation primary response protein MyD88	Homo sapiens	MYD88	23	5	13	5	0.59	1.09213e+06	627027	967686	484893
Q9H116	GDNF-inducible zinc finger protein 1	Homo sapiens	GZF1	5	4	4	4		824194	376273	289136	594250
Q9NXW2	DnaJ homolog subfamily B member 12	Homo sapiens	DNAJB12	6	2	4	2	100	226277	320855		607376
Q92879	CUGBP Elav-like family member 1	Homo sapiens	CELF1	37	19	264	14	3.71	3.41123e+07	1.0324e+08	3.80201e+07	1.49108e+08
Q9H8H2	Probable ATP-dependent RNA helicase DDX31	Homo sapiens	DDX31	42	25	93	25	0.208	1.91569e+07	2.06466e+06	2.11124e+07	1.87017e+06
Q9UPN6	SR-related and CTD-associated factor 8	Homo sapiens	SCAF8	25	25	130	22	7.179	7.37731e+06	4.61193e+07	5.91923e+06	4.6123e+07
Q8TF76	Serine/threonine-protein kinase haspin	Homo sapiens	HASPIN	7	4	9	4	0.467	639497	119944	566007	107105
Q96DH6	RNA-binding protein Musashi homolog 2	Homo sapiens	MSI2	37	10	36	10	2.999	2.08535e+06	6.03391e+06	2.02848e+06	8.91511e+06
Q86XP3	ATP-dependent RNA helicase DDX42	Homo sapiens	DDX42	67	54	514	54	5.063	5.4407e+07	2.76211e+08	4.67976e+07	2.60999e+08
Q8N1B4	Vacuolar protein sorting-associated protein 52 homolog	Homo sapiens	VPS52	4	3	4	3	1.751	58582.5	757688	64400.7	685515
Q13151	Heterogeneous nuclear ribonucleoprotein A0	Homo sapiens	HNRNPA0	61	24	356	22	0.835	2.02625e+08	1.64007e+08	2.15577e+08	1.92321e+08
Q9P2K3	REST corepressor 3	Homo sapiens	RCOR3	29	12	76	8	1.078	1.2148e+06	4.99879e+06	852991	4.71364e+06
P30043	Flavin reductase (NADPH)	Homo sapiens	BLVRB	27	5	35	5	1.167	2.61583e+06	3.06201e+06	2.51585e+06	3.32359e+06
P49116	Nuclear receptor subfamily 2 group C member 2	Homo sapiens	NR2C2	36	16	73	15	2.048	5.9911e+06	1.10082e+07	4.15759e+06	9.71845e+06
O60518	Ran-binding protein 6	Homo sapiens	RANBP6	4	4	26	2	0.579	2.05587e+06	1.13165e+06	2.01747e+06	1.16891e+06
P62487	DNA-directed RNA polymerase II subunit RPB7	Homo sapiens	POLR2G	51	7	57	7	1.26	1.41066e+07	1.83006e+07	1.22529e+07	1.80354e+07
Q9C0A6	Histone-lysine N-methyltransferase SETD5	Homo sapiens	SETD5	3	2	3	2	100		249301		221883
Q96HC4	PDZ and LIM domain protein 5	Homo sapiens	PDLIM5	33	16	88	16	6.729	4.33091e+06	2.53135e+07	3.06002e+06	2.49738e+07
Q96T58	Msx2-interacting protein	Homo sapiens	SPEN	23	53	227	53	0.885	2.95007e+07	1.55364e+07	2.33039e+07	1.87973e+07
P30405	Peptidyl-prolyl cis-trans isomerase F, mitochondrial	Homo sapiens	PPIF	76	17	140	14	7.523	1.78193e+07	1.09366e+08	1.30908e+07	1.06497e+08
Q8NEF9	Serum response factor-binding protein 1	Homo sapiens	SRFBP1	46	18	108	18	2.093	1.08811e+07	2.19388e+07	1.19382e+07	2.30506e+07
Q9UGU0	Transcription factor 20	Homo sapiens	TCF20	39	49	189	47	0.316	3.65161e+07	3.97103e+06	2.97478e+07	5.39361e+06
Q96BY6	Dedicator of cytokinesis protein 10	Homo sapiens	DOCK10	36	63	238	62	3.666	1.79407e+07	7.45605e+07	1.40584e+07	6.50303e+07
P55145	Mesencephalic astrocyte-derived neurotrophic factor	Homo sapiens	MANF	59	21	211	21	38.728	1.10616e+07	3.38879e+08	6.76131e+06	2.92215e+08
P61619	Protein transport protein Sec61 subunit alpha isoform 1	Homo sapiens	SEC61A1	23	12	90	12	0.762	6.55794e+07	4.71734e+07	5.65757e+07	3.976e+07
Q7L7X3	Serine/threonine-protein kinase TAO1	Homo sapiens	TAOK1	40	37	182	29	4.386	9.09899e+06	4.61468e+07	8.56782e+06	3.62872e+07
Q93034	Cullin-5	Homo sapiens	CUL5	4	3	6	3	100		608338		671925
Q7Z417	Nuclear fragile X mental retardation-interacting protein 2	Homo sapiens	NUFIP2	27	11	39	11	5.349	292967	5.26774e+06	244631	7.17465e+06
Q9UNX4	WD repeat-containing protein 3	Homo sapiens	WDR3	56	48	341	48	0.162	1.28902e+08	2.14777e+07	1.40192e+08	2.27321e+07
P01033	Metalloproteinase inhibitor 1	Homo sapiens	TIMP1	16	2	12	2	4.182	550641	2.20371e+06	102946	709533
O15056	Synaptojanin-2	Homo sapiens	SYNJ2	10	9	17	9	3.626	170305	4.2309e+06	147491	2.98154e+06
Q00535	Cyclin-dependent-like kinase 5	Homo sapiens	CDK5	28	7	42	6	4.028	929277	3.94205e+06	1.4361e+06	3.5965e+06
O95059	Ribonuclease P protein subunit p14	Homo sapiens	RPP14	42	5	33	5	4.407	1.72805e+06	7.29781e+06	1.64609e+06	7.06545e+06
Q9UJX3	Anaphase-promoting complex subunit 7	Homo sapiens	ANAPC7	38	19	87	19	6.793	3.56617e+06	3.02456e+07	2.23753e+06	2.47272e+07
P82094	TATA element modulatory factor	Homo sapiens	TMF1	3	3	6	3	0.226	450451		629068	67242.7
Q9UNH7	Sorting nexin-6	Homo sapiens	SNX6	6	3	8	3	1.53	1.16006e+06	1.84775e+06	965849	1.57365e+06
Q2NL82	Pre-rRNA-processing protein TSR1 homolog	Homo sapiens	TSR1	15	8	13	8	3.293	606286	2.30572e+06	442657	2.02342e+06
O75818	Ribonuclease P protein subunit p40	Homo sapiens	RPP40	37	10	53	10	9.105	1.32647e+06	1.471e+07	405947	1.4473e+07
Q5T8P6	RNA-binding protein 26	Homo sapiens	RBM26	13	13	53	11	100	168823	9.1076e+06		8.0099e+06
P36507	Dual specificity mitogen-activated protein kinase kinase 2	Homo sapiens	MAP2K2	31	9	36	6	0.601	7.35097e+06	4.4484e+06	6.69813e+06	5.03567e+06
P46821	Microtubule-associated protein 1B	Homo sapiens	MAP1B	45	73	499	71	2.497	4.46101e+07	1.0278e+08	3.44585e+07	1.11627e+08
O00429	Dynamin-1-like protein	Homo sapiens	DNM1L	2	2	6	2	0.594	893162	482425	815666	465576
Q14137	Ribosome biogenesis protein BOP1	Homo sapiens	BOP1	61	45	316	45	0.053	2.14674e+08	7.33069e+06	2.3731e+08	9.29147e+06
P63272	Transcription elongation factor SPT4	Homo sapiens	SUPT4H1	20	2	11	2	3.263	1.69841e+06	3.61318e+06	1.40657e+06	4.06104e+06
Q9UGR2	Zinc finger CCCH domain-containing protein 7B	Homo sapiens	ZC3H7B	12	8	35	8	1.977	1.3842e+06	2.50434e+06	2.37815e+06	5.55708e+06
Q9Y2R4	Probable ATP-dependent RNA helicase DDX52	Homo sapiens	DDX52	41	18	174	17	1.512	3.79655e+07	1.15811e+08	3.62901e+07	1.11919e+08
Q96AC1	Fermitin family homolog 2	Homo sapiens	FERMT2	35	18	90	18	1.785	1.67127e+07	2.2054e+07	1.33735e+07	2.11841e+07
Q96P11	Probable 28S rRNA (cytosine-C(5))-methyltransferase	Homo sapiens	NSUN5	24	9	38	8	3.881	1.22351e+06	4.63219e+06	961882	4.2624e+06
Q9UNF1	Melanoma-associated antigen D2	Homo sapiens	MAGED2	16	7	56	6	1.295	2.93969e+06	3.68592e+06	2.44836e+06	3.01031e+06
P26640	Valine--tRNA ligase	Homo sapiens	VARS	13	13	52	13	3.446	1.47567e+06	8.14432e+06	1.07405e+06	5.9015e+06
P61513	60S ribosomal protein L37a	Homo sapiens	RPL37A	66	7	88	7	1.072	4.28519e+07	4.78823e+07	3.33851e+07	4.73165e+07
Q9Y617	Phosphoserine aminotransferase	Homo sapiens	PSAT1	10	3	4	3	0.796	623897	249605	458664	141935
Q15363	Transmembrane emp24 domain-containing protein 2	Homo sapiens	TMED2	11	2	12	2	5.861	319848	2.10672e+06	134656	2.50358e+06
O75116	Rho-associated protein kinase 2	Homo sapiens	ROCK2	9	8	27	8	3.169	637991	3.33676e+06	314335	3.18669e+06
O75694	Nuclear pore complex protein Nup155	Homo sapiens	NUP155	42	49	462	49	8.966	2.98913e+07	2.45012e+08	2.3614e+07	2.41717e+08
Q86Y07	Serine/threonine-protein kinase VRK2	Homo sapiens	VRK2	24	9	66	9	0.893	5.23606e+06	4.59731e+06	3.92876e+06	3.89184e+06
Q7L2H7	Eukaryotic translation initiation factor 3 subunit M	Homo sapiens	EIF3M	28	7	40	7	2.204	1.12952e+06	1.83143e+06	982015	2.91917e+06
Q92522	Histone H1x	Homo sapiens	H1FX	52	14	146	14	0.304	1.10897e+08	2.75761e+07	9.89809e+07	2.83954e+07
Q9BRJ6	Uncharacterized protein C7orf50	Homo sapiens	C7orf50	17	2	2	2	100		596866		483118
P18615	Negative elongation factor E	Homo sapiens	NELFE	16	4	10	4	100	294517	1.9569e+06		1.9491e+06
Q92989	Polyribonucleotide 5'-hydroxyl-kinase Clp1	Homo sapiens	CLP1	5	2	8	2	100	30737.2	1.06964e+06		1.01967e+06
P25787	Proteasome subunit alpha type-2	Homo sapiens	PSMA2	59	15	119	15	19.618	4.94082e+06	7.48875e+07	3.81269e+06	8.97852e+07
Q9H078	Caseinolytic peptidase B protein homolog	Homo sapiens	CLPB	3	2	2	2	2.185	147458	955700	124859	780930
O95819	Mitogen-activated protein kinase kinase kinase kinase 4	Homo sapiens	MAP4K4	13	12	58	7	1.669	3.10079e+06	6.85046e+06	3.14102e+06	6.67916e+06
Q9P0T4	Zinc finger protein 581	Homo sapiens	ZNF581	10	2	3	2	100		480040		415169
Q8N5Y2	Male-specific lethal 3 homolog	Homo sapiens	MSL3	3	2	7	2	2.257	394224	916913	298080	806176
Q15545	Transcription initiation factor TFIID subunit 7	Homo sapiens	TAF7	28	8	30	8	5.751	518919	4.04557e+06	194835	4.06953e+06
Q12824	SWI/SNF-related matrix-associated actin-dependent regulator of chromatin subfamily B member 1	Homo sapiens	SMARCB1	64	20	224	20	3.926	2.74319e+07	9.36306e+07	1.71643e+07	8.81395e+07
P29375	Lysine-specific demethylase 5A	Homo sapiens	KDM5A	9	13	29	13	2.145	2.46248e+06	4.26473e+06	1.3199e+06	4.56215e+06
Q13637	Ras-related protein Rab-32	Homo sapiens	RAB32	60	11	32	11	0.314	1.83027e+07	1.25125e+07	1.7362e+07	1.3018e+07
Q8ND56	Protein LSM14 homolog A	Homo sapiens	LSM14A	15	5	21	5	7.637		3.30401e+06	109225	2.55734e+06
P08559	Pyruvate dehydrogenase E1 component subunit alpha, somatic form, mitochondrial	Homo sapiens	PDHA1	19	5	8	5	0.402	1.41175e+06		1.06929e+06	96243.5
Q13200	26S proteasome non-ATPase regulatory subunit 2	Homo sapiens	PSMD2	55	46	442	46	9.134	3.14752e+07	2.30272e+08	2.73945e+07	2.53737e+08
P10209	Capsid vertex component 2	Human herpesvirus 1 (strain 17)	CVC2	36	13	27	13	0.141	1.75272e+06	1.25345e+07	7.85318e+06	1.3523e+07
Q14247	Src substrate cortactin	Homo sapiens	CTTN	55	33	195	33	0.96	4.13955e+07	4.0197e+07	4.84899e+07	4.29035e+07
Q9H3H3	UPF0696 protein C11orf68	Homo sapiens	C11orf68	11	3	9	3	5.663		1.28263e+06	92744.5	1.26754e+06
P49591	Serine--tRNA ligase, cytoplasmic	Homo sapiens	SARS	54	24	164	24	14.357	6.41966e+06	8.61502e+07	5.08328e+06	7.2105e+07
P28288	ATP-binding cassette sub-family D member 3	Homo sapiens	ABCD3	12	6	18	6	1.171	1.05451e+06	1.1523e+06	1.03889e+06	1.16274e+06
O95486	Protein transport protein Sec24A	Homo sapiens	SEC24A	6	5	30	4	3.247	397136	1.37246e+06	134541	1.40833e+06
P27708	CAD protein	Homo sapiens	CAD	12	16	62	16	0.737	4.56801e+06	2.97175e+06	4.03675e+06	3.57341e+06
O95400	CD2 antigen cytoplasmic tail-binding protein 2	Homo sapiens	CD2BP2	57	13	88	13	3.628	1.21397e+07	3.67321e+07	9.47077e+06	3.50681e+07
Q13137	Calcium-binding and coiled-coil domain-containing protein 2	Homo sapiens	CALCOCO2	39	12	39	12	0.358	5.18813e+06	1.62745e+06	5.90818e+06	1.1699e+06
Q5JSL3	Dedicator of cytokinesis protein 11	Homo sapiens	DOCK11	4	9	18	8	4.578	184983	2.57128e+06	183605	2.07431e+06
P61077	Ubiquitin-conjugating enzyme E2 D3	Homo sapiens	UBE2D3	27	4	34	2	6.048	7.30721e+06	2.90418e+07	7.45086e+06	2.62988e+07
P36405	ADP-ribosylation factor-like protein 3	Homo sapiens	ARL3	18	2	10	2	0.612	659741	437179	622018	356670
Q5JTJ3	Cytochrome c oxidase assembly factor 6 homolog	Homo sapiens	COA6	22	2	8	2	100		823479		542744
Q8IVH2	Forkhead box protein P4	Homo sapiens	FOXP4	10	5	8	3	100	63960.2	936326		909333
Q6P6C2	RNA demethylase ALKBH5	Homo sapiens	ALKBH5	23	7	26	7	6.167	726357	5.6051e+06	478911	6.52179e+06
Q9H0C8	Integrin-linked kinase-associated serine/threonine phosphatase 2C	Homo sapiens	ILKAP	18	7	16	7	3.298	2201204	1.15849e+07	1.94548e+06	1.03421e+07
O43399	Tumor protein D54	Homo sapiens	TPD52L2	20	2	4	2	0.894	261905	464875	633713	649938
P46939	Utrophin	Homo sapiens	UTRN	6	17	42	16	1.693	4.77306e+06	8.85914e+06	4.1855e+06	8.89515e+06
P61081	NEDD8-conjugating enzyme Ubc12	Homo sapiens	UBE2M	33	6	35	6	3.116	1.74103e+06	7.72539e+06	1.74886e+06	7.18981e+06
Q9HC35	Echinoderm microtubule-associated protein-like 4	Homo sapiens	EML4	14	11	26	11	4.358	750544	7.16335e+06	711670	5.99409e+06
Q86YZ3	Hornerin	Homo sapiens	HRNR	6	6	48	6	0.465	6.8974e+06	6.58319e+06	1.14824e+07	4.02295e+06
Q9BZG1	Ras-related protein Rab-34	Homo sapiens	RAB34	17	4	9	4	0.726	1.60742e+06	1.0459e+06	1.33513e+06	977274
Q15050	Ribosome biogenesis regulatory protein homolog	Homo sapiens	RRS1	60	34	276	34	0.122	2.31021e+08	2.64713e+07	2.42738e+08	3.10279e+07
Q9GZR7	ATP-dependent RNA helicase DDX24	Homo sapiens	DDX24	57	45	394	45	0.58	1.04305e+08	5.13745e+07	8.36273e+07	5.65895e+07
Q14764	Major vault protein	Homo sapiens	MVP	62	60	748	60	2.116	1.69231e+08	4.42192e+08	1.93032e+08	4.62043e+08
Q8IUH3	RNA-binding protein 45	Homo sapiens	RBM45	31	13	84	13	1.959	8.84059e+06	1.33937e+07	6.98825e+06	1.34915e+07
P62328	Thymosin beta-4	Homo sapiens	TMSB4X	34	2	9	2	100		2.94723e+06		3.41622e+06
O15160	DNA-directed RNA polymerases I and III subunit RPAC1	Homo sapiens	POLR1C	37	9	45	9	2.669	3.12095e+06	8.88647e+06	2.14217e+06	8.66446e+06
Q14728	Major facilitator superfamily domain-containing protein 10	Homo sapiens	MFSD10	17	8	32	8	10.703	308136	7.46741e+06	245047	8.38696e+06
Q9UHI6	Probable ATP-dependent RNA helicase DDX20	Homo sapiens	DDX20	11	7	22	7	1.185	2.01215e+06	1.44373e+06	2.00123e+06	1.46115e+06
O75528	Transcriptional adapter 3	Homo sapiens	TADA3	22	6	19	6	3.244	460284	2.26587e+06	65103.4	2.06439e+06
Q86UE8	Serine/threonine-protein kinase tousled-like 2	Homo sapiens	TLK2	10	6	17	3	0.854	676695	2.14678e+06	688713	1.56328e+06
Q9H5V9	UPF0428 protein CXorf56	Homo sapiens	CXorf56	13	3	12	3	1.005	1.47107e+06	1.26001e+06	1.51093e+06	1.38179e+06
P46109	Crk-like protein	Homo sapiens	CRKL	10	2	8	2	1.896	411363	318987	160207	311583
Q5MNZ6	WD repeat domain phosphoinositide-interacting protein 3	Homo sapiens	WDR45B	7	2	4	2	4.918		427612	29156.6	373371
Q8NB78	Lysine-specific histone demethylase 1B	Homo sapiens	KDM1B	11	7	36	7	4.828	1.13354e+06	4.21192e+06	541383	3.96587e+06
Q8WUA2	Peptidyl-prolyl cis-trans isomerase-like 4	Homo sapiens	PPIL4	32	13	67	13	2.702	2.72519e+06	8.68476e+06	2.63474e+06	9.79419e+06
Q86V48	Leucine zipper protein 1	Homo sapiens	LUZP1	33	25	86	25	3.059	2.4965e+06	1.74519e+07	2.10143e+06	1.72143e+07
P07858	Cathepsin B	Homo sapiens	CTSB	23	6	16	6	3.319	1.03651e+06	4.53056e+06	953525	4.48123e+06
Q9BQ70	Transcription factor 25	Homo sapiens	TCF25	9	4	7	4	2.921	102119	1.67522e+06	77881.1	1.4679e+06
Q99436	Proteasome subunit beta type-7	Homo sapiens	PSMB7	54	12	84	12	19.016	3.41848e+06	5.77947e+07	2.24737e+06	6.48959e+07
Q7RTV0	PHD finger-like domain-containing protein 5A	Homo sapiens	PHF5A	83	13	121	13	1.362	8.40681e+07	1.04042e+08	7.92118e+07	1.03955e+08
Q15746	Myosin light chain kinase, smooth muscle	Homo sapiens	MYLK	49	80	503	80	5.934	4.53423e+07	2.19385e+08	3.41662e+07	1.98892e+08
P46783	40S ribosomal protein S10	Homo sapiens	RPS10	61	12	137	11	3.458	1.24315e+07	4.29043e+07	1.1679e+07	4.61103e+07
Q6WCQ1	Myosin phosphatase Rho-interacting protein	Homo sapiens	MPRIP	63	61	455	60	2.44	5.04874e+07	1.32626e+08	3.92492e+07	1.04385e+08
Q13111	Chromatin assembly factor 1 subunit A	Homo sapiens	CHAF1A	41	32	165	32	0.424	2.73675e+07	1.13628e+07	2.21075e+07	9.60634e+06
Q9BWT3	Poly(A) polymerase gamma	Homo sapiens	PAPOLG	6	2	2	2	100		196666		310673
Q16555	Dihydropyrimidinase-related protein 2	Homo sapiens	DPYSL2	58	21	160	18	3.003	1.53364e+07	3.95934e+07	1.38056e+07	4.19093e+07
Q8IWZ8	SURP and G-patch domain-containing protein 1	Homo sapiens	SUGP1	60	28	164	28	2.54	1.37778e+07	3.15021e+07	1.15266e+07	3.16446e+07
O43482	Protein Mis18-beta	Homo sapiens	OIP5	19	2	5	2	0.885	421376	387487	405308	414823
Q02878	60S ribosomal protein L6	Homo sapiens	RPL6	45	21	287	21	0.789	2.86796e+08	1.66883e+08	2.43203e+08	1.79704e+08
Q9P0K8	Forkhead box protein J2	Homo sapiens	FOXJ2	7	3	10	2	100		524496		653510
P10218	Nuclear egress protein 2	Human herpesvirus 1 (strain 17)	NEC2	53	10	25	10	0.356	1.01061e+06	2.62505e+06	1.55175e+07	6.36474e+06
Q8N201	Integrator complex subunit 1	Homo sapiens	INTS1	34	57	411	57	2.547	3.2726e+07	7.1993e+07	2.28471e+07	6.8403e+07
Q6VMQ6	Activating transcription factor 7-interacting protein 1	Homo sapiens	ATF7IP	25	19	73	19	7.874	762264	1.42715e+07	320835	1.45691e+07
P22061	Protein-L-isoaspartate(D-aspartate) O-methyltransferase	Homo sapiens	PCMT1	52	8	39	8	3.364	1.68681e+06	5.46935e+06	1.46483e+06	6.64539e+06
P61421	V-type proton ATPase subunit d 1	Homo sapiens	ATP6V0D1	15	3	5	3	1.839	428365	1.33982e+06	412908	962938
Q96CW5	Gamma-tubulin complex component 3	Homo sapiens	TUBGCP3	4	3	4	3	1.749	234277	405638	64721.8	288283
P61764	Syntaxin-binding protein 1	Homo sapiens	STXBP1	9	4	11	4	1.759	314246	543484	288627	542746
Q96GG9	DCN1-like protein 1	Homo sapiens	DCUN1D1	29	9	42	9	0.84	2.27789e+06	8.34966e+06	1.93595e+06	7.6593e+06
P49903	Selenide, water dikinase 1	Homo sapiens	SEPHS1	43	11	58	11	1.465	479993	1.24703e+07	462041	1.06663e+07
O43294	Transforming growth factor beta-1-induced transcript 1 protein	Homo sapiens	TGFB1I1	11	3	21	3	1.195	1.1394e+06	1.00015e+06	942640	1.25149e+06
Q6PJG2	ELM2 and SANT domain-containing protein 1	Homo sapiens	ELMSAN1	11	7	25	7	3.197	1.36489e+06	5.06183e+06	621611	4.27068e+06
P11279	Lysosome-associated membrane glycoprotein 1	Homo sapiens	LAMP1	5	2	9	2	7.167	335367	3.13269e+06	449489	3.39206e+06
O00161	Synaptosomal-associated protein 23	Homo sapiens	SNAP23	45	6	32	6	3.116	3.77294e+06	1.60943e+07	4.19518e+06	1.33781e+07
Q16270	Insulin-like growth factor-binding protein 7	Homo sapiens	IGFBP7	46	10	41	10	3.45	4.03649e+06	9.60464e+06	5.23641e+06	7.7914e+06
O75534	Cold shock domain-containing protein E1	Homo sapiens	CSDE1	51	33	169	33	5.251	7.58576e+06	5.40316e+07	6.54218e+06	5.50557e+07
Q13769	THO complex subunit 5 homolog	Homo sapiens	THOC5	47	34	295	34	1.299	6.38947e+07	6.01484e+07	4.94263e+07	6.82464e+07
P50613	Cyclin-dependent kinase 7	Homo sapiens	CDK7	26	7	28	7	5.878	398251	5.89005e+06	173434	4.85336e+06
Q63HN8	E3 ubiquitin-protein ligase RNF213	Homo sapiens	RNF213	17	71	220	71	0.801	2.70407e+07	2.33502e+07	2.09856e+07	2.00339e+07
Q8NCF5	NFATC2-interacting protein	Homo sapiens	NFATC2IP	11	2	7	2	100		609941		282646
P36957	Dihydrolipoyllysine-residue succinyltransferase component of 2-oxoglutarate dehydrogenase complex, mitochondrial	Homo sapiens	DLST	28	7	60	7	2.035	2.79558e+06	7.97296e+06	2.84358e+06	6.82176e+06
Q6IQ49	Replication stress response regulator SDE2	Homo sapiens	SDE2	23	8	18	8	6.231	2.02756e+06	1.67516e+07	981000	1.73026e+07
Q7Z7K6	Centromere protein V	Homo sapiens	CENPV	52	8	24	8	0.23	7.14675e+06	2.00179e+06	6.25225e+06	1.2996e+06
P02461	Collagen alpha-1(III) chain	Homo sapiens	COL3A1	30	32	163	31	0.326	8.46613e+07	1.57578e+07	3.21971e+07	1.22238e+07
Q5T3J3	Ligand-dependent nuclear receptor-interacting factor 1	Homo sapiens	LRIF1	34	14	48	14	0.306	8.38623e+06	1.22162e+06	7.43629e+06	1.22127e+06
P10221	Inner tegument protein	Human herpesvirus 1 (strain 17)	UL37	7	5	7	5	0.428		200048	725316	216355
Q99685	Monoglyceride lipase	Homo sapiens	MGLL	27	6	29	6	0.389	2.46387e+06	722303	2.76605e+06	1.20765e+06
Q96CV9	Optineurin	Homo sapiens	OPTN	40	15	45	15	0.099	2.03196e+07	1.05504e+06	1.58918e+07	953048
Q9UIF8	Bromodomain adjacent to zinc finger domain protein 2B	Homo sapiens	BAZ2B	1	2	2	2	1.291	236276	258342	313224	260125
Q9UN86	Ras GTPase-activating protein-binding protein 2	Homo sapiens	G3BP2	38	14	113	13	4.715	2.98065e+06	2.39203e+07	3.02549e+06	2.50923e+07
Q9BZZ5	Apoptosis inhibitor 5	Homo sapiens	API5	62	35	422	35	9.059	6.0622e+07	4.80973e+08	4.48899e+07	4.49295e+08
P40426	Pre-B-cell leukemia transcription factor 3	Homo sapiens	PBX3	33	11	64	2	100		3.18234e+06		3.0422e+06
Q6UVY6	DBH-like monooxygenase protein 1	Homo sapiens	MOXD1	13	9	46	9	1.602	6.23981e+06	1.23379e+07	5.99993e+06	1.29538e+07
Q5TC82	Roquin-1	Homo sapiens	RC3H1	10	5	14	3	1.112	611148	451736	825056	786967
Q9Y383	Putative RNA-binding protein Luc7-like 2	Homo sapiens	LUC7L2	11	4	14	4	2.88	2.87111e+06	8.52387e+06	1.82401e+06	8.74105e+06
O14617	AP-3 complex subunit delta-1	Homo sapiens	AP3D1	18	14	79	14	1.489	6.42689e+06	8.98506e+06	6.10501e+06	8.96462e+06
Q9C037	E3 ubiquitin-protein ligase TRIM4	Homo sapiens	TRIM4	4	2	17	2	3.842	3.57074e+07	2.16647e+08	5.48021e+07	1.60281e+08
P52789	Hexokinase-2	Homo sapiens	HK2	4	4	14	2	0.914	346433		296402	148344
Q12800	Alpha-globin transcription factor CP2	Homo sapiens	TFCP2	42	17	142	14	5.287	1.16737e+07	3.99169e+07	7.28696e+06	4.28237e+07
Q3V6T2	Girdin	Homo sapiens	CCDC88A	1	2	4	2	7.468	3.45039e+06	7.60355e+06	2.52482e+06	6.59846e+06
Q9H2P0	Activity-dependent neuroprotector homeobox protein	Homo sapiens	ADNP	56	51	445	51	1.745	7.55547e+07	1.02609e+08	5.6644e+07	1.07065e+08
Q13901	Nuclear nucleic acid-binding protein C1D	Homo sapiens	C1D	17	3	26	2	3.381	3.61988e+06	9.86099e+06	3.15278e+06	1.01738e+07
E9PRG8	Uncharacterized protein C11orf98	Homo sapiens	C11orf98	23	3	9	3	0.751	3.011e+06	1.99398e+06	2.22782e+06	1.77926e+06
Q9HBM6	Transcription initiation factor TFIID subunit 9B	Homo sapiens	TAF9B	41	8	38	3	5.228	158228	1.79055e+06	123920	1.53614e+06
Q9NQR1	N-lysine methyltransferase KMT5A	Homo sapiens	KMT5A	18	5	11	5	0.872	2.28351e+06	423706	1.24931e+06	514432
P25786	Proteasome subunit alpha type-1	Homo sapiens	PSMA1	89	23	215	23	14.806	1.47611e+07	1.70096e+08	1.39843e+07	1.83937e+08
O95476	CTD nuclear envelope phosphatase 1	Homo sapiens	CTDNEP1	18	3	15	3	2.447	1.00532e+06	2.5785e+06	944865	2.33358e+06
Q9H4B7	Tubulin beta-1 chain	Homo sapiens	TUBB1	18	9	129	3	0.594	2.33918e+07	1.14073e+07	2.08525e+07	1.16486e+07
Q9BPX5	Actin-related protein 2/3 complex subunit 5-like protein	Homo sapiens	ARPC5L	45	4	20	4	3.334	1.1764e+06	4.72383e+06	1.3232e+06	4.59053e+06
P98160	Basement membrane-specific heparan sulfate proteoglycan core protein	Homo sapiens	HSPG2	22	59	105	59	0.298	5.09605e+06	1.0281e+07	3.65577e+07	1.42552e+07
Q8NF91	Nesprin-1	Homo sapiens	SYNE1	25	163	916	161	0.722	1.71199e+08	9.06937e+07	1.77443e+08	9.36078e+07
P61962	DDB1- and CUL4-associated factor 7	Homo sapiens	DCAF7	13	4	17	4	1.503	967787	1.16778e+06	835830	1.16228e+06
P11233	Ras-related protein Ral-A	Homo sapiens	RALA	54	11	63	4	3.767	6.29771e+06	3.13771e+07	6.38334e+06	3.0593e+07
Q86TU7	Actin-histidine N-methyltransferase	Homo sapiens	SETD3	8	5	15	5	10.668		1.85768e+06	24391.2	1.62372e+06
P59998	Actin-related protein 2/3 complex subunit 4	Homo sapiens	ARPC4	65	10	112	10	4.855	1.63399e+07	6.81634e+07	1.40575e+07	6.59126e+07
Q9UBB5	Methyl-CpG-binding domain protein 2	Homo sapiens	MBD2	43	19	120	15	3.62	2.06529e+07	7.445e+07	1.55493e+07	6.54694e+07
Q9NWH9	SAFB-like transcription modulator	Homo sapiens	SLTM	42	46	327	45	0.563	1.10118e+08	4.47791e+07	1.07462e+08	4.95765e+07
Q04637	Eukaryotic translation initiation factor 4 gamma 1	Homo sapiens	EIF4G1	34	47	261	44	4.574	1.9701e+07	8.20539e+07	2.06873e+07	1.08921e+08
P61086	Ubiquitin-conjugating enzyme E2 K	Homo sapiens	UBE2K	19	3	6	3	2.417	396619	1.60282e+06	506223	1.56358e+06
Q15554	Telomeric repeat-binding factor 2	Homo sapiens	TERF2	33	12	63	12	7.616	2.04967e+06	1.4826e+07	714812	1.23935e+07
P14859	POU domain, class 2, transcription factor 1	Homo sapiens	POU2F1	14	5	16	3	2.637	87190.1	683851	170202	751409
Q8IVG5	Sterile alpha motif domain-containing protein 9-like	Homo sapiens	SAMD9L	3	4	13	2	4.515	70576.3	469902	46125.5	443427
O43251	RNA binding protein fox-1 homolog 2	Homo sapiens	RBFOX2	41	14	149	14	1.115	3.54578e+07	3.76248e+07	3.4238e+07	4.46783e+07
P42224	Signal transducer and activator of transcription 1-alpha/beta	Homo sapiens	STAT1	56	40	452	40	1.151	1.4803e+08	1.39549e+08	1.18255e+08	1.12657e+08
O15460	Prolyl 4-hydroxylase subunit alpha-2	Homo sapiens	P4HA2	43	17	135	17	3.583	6.76333e+06	3.4525e+07	6.80062e+06	2.87021e+07
O75390	Citrate synthase, mitochondrial	Homo sapiens	CS	26	9	63	9	4.551	2.67234e+06	1.33268e+07	2.51321e+06	1.38034e+07
Q5TGY3	AT-hook DNA-binding motif-containing protein 1	Homo sapiens	AHDC1	11	8	40	8	0.882	1.18459e+07	7.85006e+06	1.07343e+07	7.10435e+06
Q9BX46	RNA-binding protein 24	Homo sapiens	RBM24	11	2	10	2	2.496	621501	1.16799e+06	635215	1.58715e+06
Q15007	Pre-mRNA-splicing regulator WTAP	Homo sapiens	WTAP	71	26	207	26	0.877	5.29067e+07	3.7388e+07	4.45885e+07	3.97174e+07
P09936	Ubiquitin carboxyl-terminal hydrolase isozyme L1	Homo sapiens	UCHL1	72	14	93	14	0.954	1.72802e+07	1.70388e+07	2.14757e+07	1.85518e+07
O95402	Mediator of RNA polymerase II transcription subunit 26	Homo sapiens	MED26	9	5	10	5	4.058	1.32584e+06	5.05094e+06	1.24792e+06	4.78541e+06
Q8NEY1	Neuron navigator 1	Homo sapiens	NAV1	3	3	5	3	1.425	394524	504248	247284	363733
Q8IYB3	Serine/arginine repetitive matrix protein 1	Homo sapiens	SRRM1	30	24	193	24	0.706	2.14145e+07	9.81354e+06	1.94438e+07	1.50043e+07
Q12872	Splicing factor, suppressor of white-apricot homolog	Homo sapiens	SFSWAP	16	13	70	13	2.107	9.9498e+06	2.57808e+07	7.29306e+06	2.21672e+07
Q99536	Synaptic vesicle membrane protein VAT-1 homolog	Homo sapiens	VAT1	54	14	51	14	1.276	1.0903e+07	1.11815e+07	1.09551e+07	1.42561e+07
O95456	Proteasome assembly chaperone 1	Homo sapiens	PSMG1	17	4	15	4	7.959	780112	3.54329e+06	577853	3.7619e+06
P01834	Immunoglobulin kappa constant	Homo sapiens	IGKC	79	6	17	6	0.01	199586		286428
Q16698	2,4-dienoyl-CoA reductase, mitochondrial	Homo sapiens	DECR1	44	14	55	14	14.12	1.28553e+06	3.36972e+07	1.67643e+06	3.09559e+07
Q15046	Lysine--tRNA ligase	Homo sapiens	KARS1	11	7	32	7	1.418	1.60854e+06	1.88549e+06	1.49769e+06	2.40916e+06
Q86UP3	Zinc finger homeobox protein 4	Homo sapiens	ZFHX4	2	6	11	2	100		159995		169934
Q9Y4C2	TRPM8 channel-associated factor 1	Homo sapiens	TCAF1	8	6	19	6	2.371	646913	2.9933e+06	601100	2.6601e+06
Q8IUD2	ELKS/Rab6-interacting/CAST family member 1	Homo sapiens	ERC1	20	18	50	18	4.885	1.5603e+06	1.0478e+07	1.41741e+06	9.18896e+06
P0DPB5	Protein POLR1D, isoform 2	Homo sapiens	POLR1D	20	3	12	2	4.099	440086	1.89573e+06	330982	1.62773e+06
O95831	Apoptosis-inducing factor 1, mitochondrial	Homo sapiens	AIFM1	7	3	9	3		498410	965125	158111	815625
Q15582	Transforming growth factor-beta-induced protein ig-h3	Homo sapiens	TGFBI	46	26	178	26	0.856	1.44618e+07	3.86315e+07	3.56068e+07	4.02458e+07
O95394	Phosphoacetylglucosamine mutase	Homo sapiens	PGM3	9	5	16	5	0.434	1.00336e+07	452062	7.78705e+06	641876
Q8IWE2	Protein NOXP20	Homo sapiens	FAM114A1	20	8	34	8	0.235	3.3496e+06	314890	2.93659e+06	347095
P51003	Poly(A) polymerase alpha	Homo sapiens	PAPOLA	5	2	2	2	100		153796		135591
O00178	GTP-binding protein 1	Homo sapiens	GTPBP1	8	3	7	3	2.348	308412	937333	331190	908810
P42766	60S ribosomal protein L35	Homo sapiens	RPL35	36	7	89	7	0.884	4.78449e+07	4.23116e+07	4.2665e+07	3.5704e+07
Q16629	Serine/arginine-rich splicing factor 7	Homo sapiens	SRSF7	46	18	266	17	0.549	5.45389e+08	2.21155e+08	5.3268e+08	2.81697e+08
P47755	F-actin-capping protein subunit alpha-2	Homo sapiens	CAPZA2	62	12	59	8	1.795	2.50365e+06	5.41717e+06	1.98145e+06	4.89978e+06
Q8WUQ7	Cactin	Homo sapiens	CACTIN	15	8	31	8	0.581	4.0175e+06	1.34634e+06	3.62042e+06	1.99161e+06
P60866	40S ribosomal protein S20	Homo sapiens	RPS20	33	6	63	6	2.631	9.30578e+06	3.5397e+07	1.30402e+07	4.26559e+07
Q15181	Inorganic pyrophosphatase	Homo sapiens	PPA1	14	3	10	3	0.713	1.76676e+06	1.00319e+06	1.85233e+06	989872
P22090	40S ribosomal protein S4, Y isoform 1	Homo sapiens	RPS4Y1	61	19	142	10	0.392	1.97818e+07	5.45222e+06	1.82349e+07	5.59358e+06
Q5JPE7	Nodal modulator 2	Homo sapiens	NOMO2	3	3	10	3	1.505	487160	771660	251154	638142
Q9H0V9	VIP36-like protein	Homo sapiens	LMAN2L	7	2	7	2	4.053	227387	848656	238238	933287
Q9H0S4	Probable ATP-dependent RNA helicase DDX47	Homo sapiens	DDX47	59	24	231	24	0.615	7.41809e+07	3.65759e+07	6.79367e+07	4.25111e+07
P00966	Argininosuccinate synthase	Homo sapiens	ASS1	7	2	6	2	0.633	889503	531914	860614	502080
Q99829	Copine-1	Homo sapiens	CPNE1	13	7	21	7	0.636	3.39282e+06	1.49048e+06	3.27328e+06	1.66652e+06
Q9Y4A5	Transformation/transcription domain-associated protein	Homo sapiens	TRRAP	38	113	605	113	4.681	6.80715e+07	1.43049e+08	6.76196e+07	1.37435e+08
Q15785	Mitochondrial import receptor subunit TOM34	Homo sapiens	TOMM34	56	15	93	15	7.536	1.91431e+06	2.60686e+07	1.36369e+06	2.77626e+07
P49207	60S ribosomal protein L34	Homo sapiens	RPL34	41	8	62	8	0.838	7.56122e+07	6.21244e+07	6.17881e+07	5.3981e+07
Q9UK76	Jupiter microtubule associated homolog 1	Homo sapiens	JPT1	38	3	19	3	100		4.29412e+06		3.81504e+06
Q8N9M1	Uncharacterized protein C19orf47	Homo sapiens	C19orf47	26	9	48	9	2.02	5.27489e+06	7.88822e+06	3.708e+06	8.77313e+06
P30040	Endoplasmic reticulum resident protein 29	Homo sapiens	ERP29	56	18	117	18	39.729	3.18894e+06	1.25551e+08	1.24e+06	1.13623e+08
P62273	40S ribosomal protein S29	Homo sapiens	RPS29	27	2	24	2	0.935	3.28792e+06	3.53001e+06	4.41611e+06	3.80832e+06
Q8NFW8	N-acylneuraminate cytidylyltransferase	Homo sapiens	CMAS	42	14	116	14	2.31	8.53107e+06	1.81673e+07	8.15414e+06	1.9955e+07
Q96PK6	RNA-binding protein 14	Homo sapiens	RBM14	52	34	420	34	1.103	2.12048e+08	2.19736e+08	2.07176e+08	2.37745e+08
O43615	Mitochondrial import inner membrane translocase subunit TIM44	Homo sapiens	TIMM44	6	3	11	3	1.246	403165	400306	297446	365807
Q9UHV7	Mediator of RNA polymerase II transcription subunit 13	Homo sapiens	MED13	7	12	46	12	5.028	157343	6.24231e+06	219038	5.77074e+06
Q14444	Caprin-1	Homo sapiens	CAPRIN1	34	17	97	17	5.693	7.15785e+06	3.73504e+07	5.55709e+06	4.09128e+07
Q06265	Exosome complex component RRP45	Homo sapiens	EXOSC9	33	13	98	13	3.326	1.39852e+07	3.70931e+07	1.21071e+07	3.90875e+07
P48507	Glutamate--cysteine ligase regulatory subunit	Homo sapiens	GCLM	12	3	5	3	0.454	1.23971e+06	630309	1.15873e+06	381975
Q99496	E3 ubiquitin-protein ligase RING2	Homo sapiens	RNF2	46	12	126	10	2.681	1.39479e+07	3.09244e+07	9.83311e+06	3.04736e+07
Q9H4I2	Zinc fingers and homeoboxes protein 3	Homo sapiens	ZHX3	36	21	101	21	13.786	648901	2.48878e+07	430505	2.02016e+07
Q9HBI1	Beta-parvin	Homo sapiens	PARVB	33	11	83	9	4.521	1.61024e+06	1.05197e+07	1.41174e+06	9.77628e+06
Q5T200	Zinc finger CCCH domain-containing protein 13	Homo sapiens	ZC3H13	21	30	154	30	1.21	2.19645e+07	1.80288e+07	1.70943e+07	2.05485e+07
Q9HCN8	Stromal cell-derived factor 2-like protein 1	Homo sapiens	SDF2L1	60	6	19	6	2.551	621763	4.06387e+06	421686	3.29666e+06
Q9Y6E2	Basic leucine zipper and W2 domain-containing protein 2	Homo sapiens	BZW2	33	15	70	11	2.886	1.69954e+07	2.15384e+07	1.49527e+07	2.07822e+07
O60610	Protein diaphanous homolog 1	Homo sapiens	DIAPH1	13	14	39	14	1.321	4.64427e+06	4.96781e+06	4.05036e+06	4.86275e+06
Q9UKL0	REST corepressor 1	Homo sapiens	RCOR1	49	19	133	15	5.379	1.04434e+07	4.26392e+07	5.87411e+06	4.11602e+07
P24468	COUP transcription factor 2	Homo sapiens	NR2F2	22	9	85	8	1.402	1.59929e+07	1.87018e+07	1.11825e+07	1.80431e+07
Q8N684	Cleavage and polyadenylation specificity factor subunit 7	Homo sapiens	CPSF7	33	15	142	15	3.732	3.39563e+07	1.03671e+08	2.69154e+07	1.04991e+08
P04899	Guanine nucleotide-binding protein G(i) subunit alpha-2	Homo sapiens	GNAI2	70	24	320	16	3.736	6.63868e+07	2.72744e+08	5.88722e+07	2.14243e+08
P41743	Protein kinase C iota type	Homo sapiens	PRKCI	3	2	7	2	0.489	484545	285372	542093	250059
O75530	Polycomb protein EED	Homo sapiens	EED	36	14	100	14	1.948	9.81821e+06	1.71399e+07	9.63504e+06	1.75522e+07
Q8TC07	TBC1 domain family member 15	Homo sapiens	TBC1D15	11	5	14	5	0.224	1.14136e+06	91244.5	1.0794e+06	78893.7
Q9BY77	Polymerase delta-interacting protein 3	Homo sapiens	POLDIP3	74	29	310	29	4.499	3.8884e+07	1.57689e+08	3.37014e+07	1.5693e+08
Q9P0L0	Vesicle-associated membrane protein-associated protein A	Homo sapiens	VAPA	72	16	123	15	7.969	9.54923e+06	8.78791e+07	7.40193e+06	7.46631e+07
Q0VDF9	Heat shock 70 kDa protein 14	Homo sapiens	HSPA14	17	6	16	6	5.402	131234	2.58206e+06	123243	2.36875e+06
Q9H270	Vacuolar protein sorting-associated protein 11 homolog	Homo sapiens	VPS11	22	16	55	16	4.998	834531	8.40824e+06	666221	8.0825e+06
O15015	Zinc finger protein 646	Homo sapiens	ZNF646	1	2	4	2	1.507	778886	616767	584797	772576
Q9NP72	Ras-related protein Rab-18	Homo sapiens	RAB18	53	9	44	9	0.181	1.04715e+07	2.38587e+06	1.2869e+07	2.31579e+06
Q9P0M6	Core histone macro-H2A.2	Homo sapiens	H2AFY2	63	21	172	19	0.01	6.53473e+07	227130	5.35038e+07
Q5VT52	Regulation of nuclear pre-mRNA domain-containing protein 2	Homo sapiens	RPRD2	47	44	292	44	3.471	1.65253e+07	6.05023e+07	1.52262e+07	6.37161e+07
Q5VVJ2	Histone H2A deubiquitinase MYSM1	Homo sapiens	MYSM1	5	4	10	4	2.723	392498	2.21708e+06	515663	2.17995e+06
Q96GD4	Aurora kinase B	Homo sapiens	AURKB	68	22	201	20	0.707	4.36239e+07	2.80271e+07	4.19409e+07	2.84014e+07
Q9BRR8	G patch domain-containing protein 1	Homo sapiens	GPATCH1	12	7	25	7	0.88	3.23965e+06	1.04594e+06	3.23403e+06	2.85591e+06
O43175	D-3-phosphoglycerate dehydrogenase	Homo sapiens	PHGDH	27	11	50	11	0.394	1.24164e+07	3.04039e+06	1.05397e+07	3.03458e+06
Q9H944	Mediator of RNA polymerase II transcription subunit 20	Homo sapiens	MED20	46	8	37	8	8.223	1.90707e+06	1.69835e+07	1.2455e+06	1.5291e+07
Q9Y4P3	Transducin beta-like protein 2	Homo sapiens	TBL2	7	3	9	3	3.256	389882	1.85934e+06	474050	1.80928e+06
Q8TCJ2	Dolichyl-diphosphooligosaccharide--protein glycosyltransferase subunit STT3B	Homo sapiens	STT3B	20	15	98	13	1.751	7.01232e+06	1.68966e+07	6.65609e+06	1.4568e+07
Q13098	COP9 signalosome complex subunit 1	Homo sapiens	GPS1	39	14	79	14	7.11	2.75657e+06	1.95522e+07	2.16193e+06	1.90585e+07
P55036	26S proteasome non-ATPase regulatory subunit 4	Homo sapiens	PSMD4	43	14	117	14	10.692	6.92542e+06	6.95469e+07	5.2317e+06	7.59145e+07
Q9Y4L1	Hypoxia up-regulated protein 1	Homo sapiens	HYOU1	22	16	54	16	1.057	6.09628e+06	8.2307e+06	5.52653e+06	6.42022e+06
P01859	Immunoglobulin heavy constant gamma 2	Homo sapiens	IGHG2	29	8	16	4	4.562	42832.5		301055	548299
Q8IWX8	Calcium homeostasis endoplasmic reticulum protein	Homo sapiens	CHERP	40	30	357	30	1.004	1.30154e+08	1.03779e+08	1.13611e+08	1.19065e+08
Q9NQ66	1-phosphatidylinositol 4,5-bisphosphate phosphodiesterase beta-1	Homo sapiens	PLCB1	11	9	22	9	100		3.35741e+06		2.86152e+06
Q7L0Y3	tRNA methyltransferase 10 homolog C	Homo sapiens	TRMT10C	5	2	2	2	0.494	167181	139105	145552	70796.9
O94916	Nuclear factor of activated T-cells 5	Homo sapiens	NFAT5	14	11	38	11	1.145	6.54402e+06	2.84667e+06	4.98262e+06	3.68723e+06
Q14739	Delta(14)-sterol reductase LBR	Homo sapiens	LBR	26	15	119	15	1.912	2.22522e+07	3.27877e+07	1.55282e+07	3.6146e+07
Q86U44	N6-adenosine-methyltransferase catalytic subunit	Homo sapiens	METTL3	23	11	42	11	7.639	1.04629e+06	8.14789e+06	980020	7.51514e+06
O43390	Heterogeneous nuclear ribonucleoprotein R	Homo sapiens	HNRNPR	62	50	863	39	0.543	5.0154e+08	2.13192e+08	4.72221e+08	2.89975e+08
Q14653	Interferon regulatory factor 3	Homo sapiens	IRF3	17	4	25	4	11.471	213098	4.30494e+06	100760	3.68142e+06
P50995	Annexin A11	Homo sapiens	ANXA11	24	11	53	11	2.672	3.97651e+06	9.7272e+06	3.16964e+06	1.01344e+07
Q9H981	Actin-related protein 8	Homo sapiens	ACTR8	15	7	26	7	3.276	1.7051e+06	5.95815e+06	1.21808e+06	5.93665e+06
Q68DK7	Male-specific lethal 1 homolog	Homo sapiens	MSL1	9	3	10	3	0.677	1.08756e+06	1.89255e+06	931930	2.03804e+06
Q12765	Secernin-1	Homo sapiens	SCRN1	10	3	15	3	1.198	1.73464e+06	1.36498e+06	1.69226e+06	1.57052e+06
P28072	Proteasome subunit beta type-6	Homo sapiens	PSMB6	21	5	41	5	13.216	3.40761e+06	4.12388e+07	3.08527e+06	4.54192e+07
O75822	Eukaryotic translation initiation factor 3 subunit J	Homo sapiens	EIF3J	17	4	9	4	3.491	242578	2.45583e+06	287399	3.05617e+06
P57088	Transmembrane protein 33	Homo sapiens	TMEM33	19	5	25	5	0.691	3.47943e+06	2.43538e+06	3.15464e+06	2.46302e+06
Q8TF68	Zinc finger protein 384	Homo sapiens	ZNF384	32	13	82	11	1.421	1.26088e+07	1.55162e+07	1.03636e+07	1.66494e+07
P57772	Selenocysteine-specific elongation factor	Homo sapiens	EEFSEC	13	5	9	5	6.77	108804	2.08387e+06	77129	1.37771e+06
P28702	Retinoic acid receptor RXR-beta	Homo sapiens	RXRB	26	12	54	6	13.815	1.05443e+06	2.1921e+07	1.30104e+06	1.49515e+07
Q5SW79	Centrosomal protein of 170 kDa	Homo sapiens	CEP170	17	19	62	19	3.907	1.58053e+06	9.97527e+06	1.7732e+06	7.97407e+06
A1A4S6	Rho GTPase-activating protein 10	Homo sapiens	ARHGAP10	17	11	37	11	3.386	1.61194e+06	6.17396e+06	1.31102e+06	5.53078e+06
Q16881	Thioredoxin reductase 1, cytoplasmic	Homo sapiens	TXNRD1	15	6	29	6	7.264	788003	6.10003e+06	475098	5.62836e+06
P61964	WD repeat-containing protein 5	Homo sapiens	WDR5	81	20	167	20	4.243	2.08617e+07	8.4987e+07	1.72363e+07	8.15632e+07
P35221	Catenin alpha-1	Homo sapiens	CTNNA1	41	25	137	18	1.452	1.49178e+07	2.48388e+07	1.33533e+07	2.04203e+07
P62314	Small nuclear ribonucleoprotein Sm D1	Homo sapiens	SNRPD1	38	4	192	4	1.101	2.66153e+08	2.41901e+08	2.34774e+08	2.55914e+08
O00233	26S proteasome non-ATPase regulatory subunit 9	Homo sapiens	PSMD9	9	2	2	2	5.228	255157	2.61723e+06	348970	2.86029e+06
Q99666	RANBP2-like and GRIP domain-containing protein 5/6	Homo sapiens	RGPD5	29	45	289	6	2.228	1.90827e+06	4.84146e+06	1.56784e+06	4.88625e+06
Q9NTX5	Ethylmalonyl-CoA decarboxylase	Homo sapiens	ECHDC1	17	3	3	3	1.768	286467	594967	360199	476237
Q13951	Core-binding factor subunit beta	Homo sapiens	CBFB	45	9	85	9	2.519	1.5958e+07	3.18479e+07	1.36253e+07	3.3063e+07
P46937	Transcriptional coactivator YAP1	Homo sapiens	YAP1	53	17	100	17	9.965	3.27004e+06	3.41799e+07	2.7098e+06	3.9756e+07
Q92979	Ribosomal RNA small subunit methyltransferase NEP1	Homo sapiens	EMG1	66	16	134	16	0.324	5.36711e+07	1.58929e+07	5.48637e+07	1.68673e+07
Q96RT1	Erbin	Homo sapiens	ERBIN	11	11	26	11	0.749	3.00444e+06	2.69025e+06	3.18061e+06	1.99154e+06
Q9NPD3	Exosome complex component RRP41	Homo sapiens	EXOSC4	45	9	90	9	3.185	1.38097e+07	4.09769e+07	1.1058e+07	4.0914e+07
P46108	Adapter molecule crk	Homo sapiens	CRK	14	4	6	4	1.122	351574	586347	451427	526807
Q12834	Cell division cycle protein 20 homolog	Homo sapiens	CDC20	25	6	21	6	2.441	1.26555e+06	2.84011e+06	821851	3.07643e+06
P0C7P0	CDGSH iron-sulfur domain-containing protein 3, mitochondrial	Homo sapiens	CISD3	15	2	4	2	0.48	491542	189653	563103	135524
Q99811	Paired mesoderm homeobox protein 2	Homo sapiens	PRRX2	42	9	83	6	6.683	2.05045e+06	1.25754e+07	1.47106e+06	8.66896e+06
Q15906	Vacuolar protein sorting-associated protein 72 homolog	Homo sapiens	VPS72	25	6	25	6	2.803	3.41331e+06	9.13541e+06	2.33663e+06	6.47907e+06
O75874	Isocitrate dehydrogenase [NADP] cytoplasmic	Homo sapiens	IDH1	32	10	20	10	0.559	5.43967e+06	2.88946e+06	5.22727e+06	2.8423e+06
Q9Y4Z0	U6 snRNA-associated Sm-like protein LSm4	Homo sapiens	LSM4	58	9	145	9	2.294	2.15479e+07	4.19009e+07	1.91266e+07	4.0851e+07
Q8NFD5	AT-rich interactive domain-containing protein 1B	Homo sapiens	ARID1B	28	45	241	41	4.641	1.08445e+07	5.76997e+07	7.73721e+06	5.21112e+07
Q96GM5	SWI/SNF-related matrix-associated actin-dependent regulator of chromatin subfamily D member 1	Homo sapiens	SMARCD1	59	29	193	21	4.211	1.34613e+07	5.21764e+07	9.00322e+06	4.84883e+07
Q9P2I0	Cleavage and polyadenylation specificity factor subunit 2	Homo sapiens	CPSF2	64	38	304	38	2.916	3.7316e+07	8.03433e+07	2.82854e+07	9.28785e+07
P52756	RNA-binding protein 5	Homo sapiens	RBM5	28	28	184	25	1.202	2.9047e+07	2.70326e+07	2.38904e+07	2.92514e+07
Q8IYA6	Cytoskeleton-associated protein 2-like	Homo sapiens	CKAP2L	16	10	38	9	1.958	2.63212e+06	4.9381e+06	2.13422e+06	5.19382e+06
P49915	GMP synthase [glutamine-hydrolyzing]	Homo sapiens	GMPS	20	11	43	11	5.657	1.31777e+06	9.97365e+06	1.02176e+06	1.13538e+07
Q96JC9	ELL-associated factor 1	Homo sapiens	EAF1	21	4	10	4	4.828	361527	2.62434e+06	456018	2.6821e+06
Q5GLZ8	Probable E3 ubiquitin-protein ligase HERC4	Homo sapiens	HERC4	11	9	27	9	0.597	2.20948e+06	1.1401e+06	2.07925e+06	1.06958e+06
P62316	Small nuclear ribonucleoprotein Sm D2	Homo sapiens	SNRPD2	72	15	372	15	1.181	4.79458e+08	5.01609e+08	4.28336e+08	5.31626e+08
Q5BJF6	Outer dense fiber protein 2	Homo sapiens	ODF2	18	11	21	11	0.925	2.46257e+06	964553	1.94465e+06	528092
Q9BQ15	SOSS complex subunit B1	Homo sapiens	NABP2	27	3	25	2	10.349	475456	3.62639e+06	285448	3.15724e+06
Q8WWI1	LIM domain only protein 7	Homo sapiens	LMO7	47	73	552	73	2.988	5.58973e+07	2.38523e+08	4.21329e+07	1.35728e+08
P62277	40S ribosomal protein S13	Homo sapiens	RPS13	56	14	179	14	0.74	1.10987e+08	8.70688e+07	1.08105e+08	8.43105e+07
Q9NT62	Ubiquitin-like-conjugating enzyme ATG3	Homo sapiens	ATG3	10	3	11	3	3.752	1.11345e+06	2.17151e+06	973760	1.74569e+06
P07947	Tyrosine-protein kinase Yes	Homo sapiens	YES1	27	12	66	8	6.682	689648	9.78159e+06	654817	7.75651e+06
Q9Y4K1	Beta/gamma crystallin domain-containing protein 1	Homo sapiens	CRYBG1	8	10	18	10	3.297	3.09881e+06	4.30261e+06	2.59146e+06	4.00265e+06
Q5TA45	Integrator complex subunit 11	Homo sapiens	INTS11	27	15	106	15	5.737	4.13589e+06	2.84624e+07	3.34451e+06	2.62703e+07
Q86YS6	Ras-related protein Rab-43	Homo sapiens	RAB43	34	4	12	4	0.01	807031		972034
P20618	Proteasome subunit beta type-1	Homo sapiens	PSMB1	55	12	99	12	16.015	8.0921e+06	8.41918e+07	5.5564e+06	9.68068e+07
O43583	Density-regulated protein	Homo sapiens	DENR	42	10	96	10	15.226	1.94276e+07	8.44862e+07	2.00854e+07	8.62242e+07
P78563	Double-stranded RNA-specific editase 1	Homo sapiens	ADARB1	17	6	19	6	0.298	1.22072e+06		996073	89068.2
P43246	DNA mismatch repair protein Msh2	Homo sapiens	MSH2	40	29	155	28	8.648	6.56378e+06	4.88771e+07	4.96111e+06	4.18625e+07
O43818	U3 small nucleolar RNA-interacting protein 2	Homo sapiens	RRP9	54	23	143	23	0.091	1.09702e+08	8.20701e+06	1.15385e+08	9.06563e+06
Q03518	Antigen peptide transporter 1	Homo sapiens	TAP1	9	4	10	4	1.665	651173	324271	858489	270143
P67870	Casein kinase II subunit beta	Homo sapiens	CSNK2B	54	11	134	11	2.303	2.66518e+07	7.18547e+07	2.53766e+07	6.49038e+07
Q9BSJ8	Extended synaptotagmin-1	Homo sapiens	ESYT1	16	13	54	13	0.409	7.14349e+06	1.94983e+06	7.67476e+06	2.34306e+06
P06493	Cyclin-dependent kinase 1	Homo sapiens	CDK1	74	22	286	19	6.002	2.63712e+07	1.42154e+08	2.19341e+07	1.27974e+08
Q9H9B1	Histone-lysine N-methyltransferase EHMT1	Homo sapiens	EHMT1	41	35	153	34	2.822	1.70364e+07	4.21531e+07	9.76902e+06	3.95081e+07
Q06330	Recombining binding protein suppressor of hairless	Homo sapiens	RBPJ	32	15	124	15	3.372	1.23428e+07	3.55238e+07	9.88459e+06	3.59107e+07
Q96RF0	Sorting nexin-18	Homo sapiens	SNX18	22	10	62	10	4.048	3.29265e+06	1.25835e+07	2.92044e+06	1.14764e+07
Q96FF9	Sororin	Homo sapiens	CDCA5	46	12	92	12	1.251	1.232e+07	1.86595e+07	1.33081e+07	1.82465e+07
P41567	Eukaryotic translation initiation factor 1	Homo sapiens	EIF1	80	11	96	11	20.308	3.26296e+06	6.60439e+07	2.49975e+06	6.01486e+07
P38159	RNA-binding motif protein, X chromosome	Homo sapiens	RBMX	71	48	895	18	0.402	1.59191e+09	4.29184e+08	1.47932e+09	5.63693e+08
P35580	Myosin-10	Homo sapiens	MYH10	57	124	945	93	0.515	1.38267e+08	6.24765e+07	1.14575e+08	4.93673e+07
Q9UNP9	Peptidyl-prolyl cis-trans isomerase E	Homo sapiens	PPIE	49	12	136	11	0.722	4.24625e+07	2.711e+07	3.63298e+07	3.39959e+07
P19474	E3 ubiquitin-protein ligase TRIM21	Homo sapiens	TRIM21	6	2	5	2	1.37	541568	808754	567196	741981
P07948	Tyrosine-protein kinase Lyn	Homo sapiens	LYN	38	16	86	12	5.046	2.62407e+06	1.93756e+07	2.61208e+06	1.50142e+07
P18085	ADP-ribosylation factor 4	Homo sapiens	ARF4	71	13	139	8	0.387	8.92038e+07	2.99783e+07	8.01984e+07	3.19701e+07
P34897	Serine hydroxymethyltransferase, mitochondrial	Homo sapiens	SHMT2	63	28	233	27	5.465	2.52662e+07	1.19755e+08	2.22856e+07	1.07436e+08
Q9NXX6	Non-structural maintenance of chromosomes element 4 homolog A	Homo sapiens	NSMCE4A	34	11	62	11	0.628	8.85052e+06	4.67871e+06	8.28758e+06	4.86228e+06
O75376	Nuclear receptor corepressor 1	Homo sapiens	NCOR1	24	39	125	38	5.345	6.44214e+06	3.95833e+07	3.47091e+06	3.36951e+07
Q9Y490	Talin-1	Homo sapiens	TLN1	56	125	1261	112	1.821	2.21162e+08	4.20955e+08	1.89252e+08	3.6613e+08
P39060	Collagen alpha-1(XVIII) chain	Homo sapiens	COL18A1	6	7	31	7	2.221	1.77518e+06	5.25459e+06	1.12327e+06	3.07643e+06
Q9Y3U8	60S ribosomal protein L36	Homo sapiens	RPL36	36	6	79	5	0.679	3.90696e+07	2.56431e+07	3.45127e+07	2.51637e+07
Q99460	26S proteasome non-ATPase regulatory subunit 1	Homo sapiens	PSMD1	59	48	393	48	9.97	3.24668e+07	2.00001e+08	2.53579e+07	2.20112e+08
Q9H361	Polyadenylate-binding protein 3	Homo sapiens	PABPC3	36	31	310	2	1.005	467040	321138	379642	403114
Q96GM8	Target of EGR1 protein 1	Homo sapiens	TOE1	30	10	56	10	2.642	3.281e+06	8.54644e+06	2.27672e+06	7.83357e+06
P52292	Importin subunit alpha-1	Homo sapiens	KPNA2	55	25	390	25	2.396	1.57473e+08	3.22053e+08	1.26205e+08	3.08221e+08
Q99640	Membrane-associated tyrosine- and threonine-specific cdc2-inhibitory kinase	Homo sapiens	PKMYT1	7	2	4	2	100		1.41838e+06		1.02988e+06
Q13765	Nascent polypeptide-associated complex subunit alpha	Homo sapiens	NACA	26	4	35	4	8.747	1.21355e+06	1.45236e+07	900694	1.32626e+07
Q9Y2S6	Translation machinery-associated protein 7	Homo sapiens	TMA7	41	6	56	6	25.668	2.79551e+06	7.27789e+07	1.8381e+06	6.47159e+07
P61106	Ras-related protein Rab-14	Homo sapiens	RAB14	35	6	26	6	2.559	5.66918e+06	7.34347e+06	4.15189e+06	7.8752e+06
Q86VN1	Vacuolar protein-sorting-associated protein 36	Homo sapiens	VPS36	14	5	13	4	6.389	96669.1	1.33561e+06	59755.8	1.2537e+06
Q9NRF9	DNA polymerase epsilon subunit 3	Homo sapiens	POLE3	36	4	18	4	7.002	1.16324e+06	7.16747e+06	825024	5.95208e+06
P21333	Filamin-A	Homo sapiens	FLNA	71	154	1794	138	1.697	4.20071e+08	5.79476e+08	3.63309e+08	6.28069e+08
P60520	Gamma-aminobutyric acid receptor-associated protein-like 2	Homo sapiens	GABARAPL2	46	6	46	5	3.237	4.98698e+06	1.73262e+07	4.83111e+06	1.52258e+07
P20337	Ras-related protein Rab-3B	Homo sapiens	RAB3B	42	7	39	3	0.134	1.25457e+07	1.40391e+06	1.45263e+07	1.70579e+06
P62917	60S ribosomal protein L8	Homo sapiens	RPL8	67	20	265	20	1.016	1.36035e+08	1.4127e+08	1.22219e+08	1.27346e+08
P00403	Cytochrome c oxidase subunit 2	Homo sapiens	MT-CO2	20	3	18	3	2.059	1.3009e+06	2.62449e+06	1.10808e+06	2.65829e+06
P50402	Emerin	Homo sapiens	EMD	81	20	296	20	0.715	1.85349e+08	1.36419e+08	2.06647e+08	1.43159e+08
Q9H081	Protein MIS12 homolog	Homo sapiens	MIS12	19	4	4	4	2.349	420363	2.12489e+06	518189	2.41208e+06
P52948	Nuclear pore complex protein Nup98-Nup96	Homo sapiens	NUP98	47	65	620	65	4.317	9.56889e+07	2.65706e+08	8.25162e+07	2.73506e+08
P62241	40S ribosomal protein S8	Homo sapiens	RPS8	53	14	138	14	0.353	7.30751e+07	2.68822e+07	7.55585e+07	2.97447e+07
P55055	Oxysterols receptor LXR-beta	Homo sapiens	NR1H2	14	5	9	5	1.1	1.84713e+06	2.86912e+06	1.38966e+06	2.73988e+06
P51148	Ras-related protein Rab-5C	Homo sapiens	RAB5C	67	9	60	7	1.1	8.61242e+06	1.13508e+07	9.85079e+06	1.1195e+07
Q8TAT6	Nuclear protein localization protein 4 homolog	Homo sapiens	NPLOC4	33	16	101	16	6.533	4.31949e+06	1.97028e+07	3.32865e+06	1.84951e+07
P09086	POU domain, class 2, transcription factor 2	Homo sapiens	POU2F2	22	7	28	5	9.673	563647	9.21435e+06	555333	1.11604e+07
Q9BRT6	Protein LLP homolog	Homo sapiens	LLPH	45	5	32	5	0.176	2.09297e+07	3.03244e+06	1.64299e+07	2.89809e+06
Q9P1Z0	Zinc finger and BTB domain-containing protein 4	Homo sapiens	ZBTB4	9	7	23	6	2.733	879424	3.12911e+06	656003	2.64984e+06
O60763	General vesicular transport factor p115	Homo sapiens	USO1	21	16	46	16	0.462	2.0276e+07	1.91432e+07	1.8416e+07	1.85198e+07
Q9UHY1	Nuclear receptor-binding protein	Homo sapiens	NRBP1	8	3	11	3	0.556	1.02397e+06	685566	1.00887e+06	569285
Q86U86	Protein polybromo-1	Homo sapiens	PBRM1	40	59	287	59	2.339	4.36206e+07	8.67732e+07	3.50637e+07	8.84361e+07
Q15121	Astrocytic phosphoprotein PEA-15	Homo sapiens	PEA15	45	5	20	5	2.653	100815	2.07924e+06	186436	2.27331e+06
Q92800	Histone-lysine N-methyltransferase EZH1	Homo sapiens	EZH1	11	6	8	2	0.01	106128		81523.3
Q13425	Beta-2-syntrophin	Homo sapiens	SNTB2	20	10	45	10	1.368	3.60819e+06	3.63678e+06	3.68338e+06	3.72538e+06
P28300	Protein-lysine 6-oxidase	Homo sapiens	LOX	25	7	40	7	0.361	1.06379e+07	2.93703e+06	9.02935e+06	2.38878e+06
O75937	DnaJ homolog subfamily C member 8	Homo sapiens	DNAJC8	76	25	296	25	9.249	3.20681e+07	2.64625e+08	2.3855e+07	2.46484e+08
Q9Y5S9	RNA-binding protein 8A	Homo sapiens	RBM8A	79	13	254	13	1.326	9.70859e+07	9.1379e+07	8.75192e+07	1.05269e+08
O00422	Histone deacetylase complex subunit SAP18	Homo sapiens	SAP18	86	17	269	17	1.033	1.9334e+08	1.4117e+08	1.58513e+08	1.68384e+08
Q9GZN1	Actin-related protein 6	Homo sapiens	ACTR6	13	3	11	3	1.025	1.07561e+06	817622	847050	839713
Q15020	Squamous cell carcinoma antigen recognized by T-cells 3	Homo sapiens	SART3	54	50	273	50	14.637	1.06045e+07	1.48159e+08	6.51624e+06	1.2821e+08
Q86U70	LIM domain-binding protein 1	Homo sapiens	LDB1	13	4	7	4	100		982869		1.03054e+06
Q92922	SWI/SNF complex subunit SMARCC1	Homo sapiens	SMARCC1	56	56	513	44	3.83	4.33359e+07	1.60214e+08	2.98835e+07	1.38637e+08
Q7KZI7	Serine/threonine-protein kinase MARK2	Homo sapiens	MARK2	13	7	13	7	1.502	1.5783e+06	4.66491e+06	2.76064e+06	4.26652e+06
O75525	KH domain-containing, RNA-binding, signal transduction-associated protein 3	Homo sapiens	KHDRBS3	36	15	132	11	0.412	2.97868e+07	5.08975e+06	2.97963e+07	1.22925e+07
Q9H9F9	Actin-related protein 5	Homo sapiens	ACTR5	22	9	56	9	3.087	1.04633e+06	4.23744e+06	892194	4.06409e+06
Q96CW1	AP-2 complex subunit mu	Homo sapiens	AP2M1	44	18	149	18	3.014	1.92514e+07	5.33021e+07	1.68111e+07	5.3587e+07
Q76FK4	Nucleolar protein 8	Homo sapiens	NOL8	41	39	141	39	0.485	2.36518e+07	1.02606e+07	2.15184e+07	1.04994e+07
O43488	Aflatoxin B1 aldehyde reductase member 2	Homo sapiens	AKR7A2	9	2	6	2	0.508	589240	82893.7	483629	119872
P14927	Cytochrome b-c1 complex subunit 7	Homo sapiens	UQCRB	18	2	3	2	0.306	8.84657e+06	2.82916e+06	8.15455e+06	2.49526e+06
O00472	RNA polymerase II elongation factor ELL2	Homo sapiens	ELL2	12	5	20	5	4.302	559499	2.29554e+06	96948.3	2.52776e+06
Q14249	Endonuclease G, mitochondrial	Homo sapiens	ENDOG	8	2	5	2	100		444574		406713
Q8IZL8	Proline-, glutamic acid- and leucine-rich protein 1	Homo sapiens	PELP1	46	33	413	33	3.312	6.84695e+07	1.84509e+08	5.50501e+07	2.05983e+08
Q13595	Transformer-2 protein homolog alpha	Homo sapiens	TRA2A	55	21	260	17	0.467	1.25298e+08	4.07654e+07	1.32746e+08	5.60941e+07
O95147	Dual specificity protein phosphatase 14	Homo sapiens	DUSP14	25	4	14	4	1.464	2.09391e+06	3.55325e+06	2.40693e+06	4.04426e+06
P43034	Platelet-activating factor acetylhydrolase IB subunit alpha	Homo sapiens	PAFAH1B1	41	15	47	14	0.882	9.31024e+06	9.04574e+06	9.75262e+06	9.10087e+06
Q14318	Peptidyl-prolyl cis-trans isomerase FKBP8	Homo sapiens	FKBP8	8	2	10	2	0.883	640565	434110	565502	491292
Q9UHL9	General transcription factor II-I repeat domain-containing protein 1	Homo sapiens	GTF2IRD1	2	2	2	2	2.466		134023	48642.7	119952
Q15386	Ubiquitin-protein ligase E3C	Homo sapiens	UBE3C	12	11	35	11	1.267	2.45023e+06	2.12783e+06	1.97349e+06	2.38602e+06
Q13443	Disintegrin and metalloproteinase domain-containing protein 9	Homo sapiens	ADAM9	9	6	19	6	7.372	296115	3.41809e+06	301168	3.14978e+06
P25205	DNA replication licensing factor MCM3	Homo sapiens	MCM3	48	32	173	32	6.434	8.32994e+06	5.29969e+07	7.15862e+06	5.40805e+07
Q92878	DNA repair protein RAD50	Homo sapiens	RAD50	61	95	661	95	6.132	7.44629e+07	3.78838e+08	5.33894e+07	3.38723e+08
Q16537	Serine/threonine-protein phosphatase 2A 56 kDa regulatory subunit epsilon isoform	Homo sapiens	PPP2R5E	6	2	5	2	2.372	256421	855450	269164	825174
Q15813	Tubulin-specific chaperone E	Homo sapiens	TBCE	6	3	14	2	1.528	259479	366459	230116	320563
Q96BT3	Centromere protein T	Homo sapiens	CENPT	24	6	16	6	0.625	1.94391e+06	240459	1.53995e+06	148951
P55209	Nucleosome assembly protein 1-like 1	Homo sapiens	NAP1L1	43	14	181	12	2.192	3.93251e+07	7.28577e+07	5.03552e+07	7.11833e+07
Q9NSI6	Bromodomain and WD repeat-containing protein 1	Homo sapiens	BRWD1	1	3	12	2	0.01	1.37397e+06		909912
Q86UY6	N-alpha-acetyltransferase 40	Homo sapiens	NAA40	42	8	30	8	0.144	8.81494e+06	681182	8.66289e+06	948738
P32322	Pyrroline-5-carboxylate reductase 1, mitochondrial	Homo sapiens	PYCR1	30	6	18	6	3.418	1.36109e+06	6.94281e+06	749442	5.4499e+06
P11766	Alcohol dehydrogenase class-3	Homo sapiens	ADH5	19	7	22	7	0.678	7.49643e+06	8.99228e+06	7.02835e+06	7.15871e+06
P20591	Interferon-induced GTP-binding protein Mx1	Homo sapiens	MX1	61	41	416	36	0.46	1.04958e+08	4.18443e+07	9.16694e+07	3.92141e+07
Q99755	Phosphatidylinositol 4-phosphate 5-kinase type-1 alpha	Homo sapiens	PIP5K1A	10	4	6	4	2.605	566733	2.02573e+06	419768	1.85469e+06
P06744	Glucose-6-phosphate isomerase	Homo sapiens	GPI	40	16	113	16	1.047	1.26757e+07	1.64578e+07	1.58235e+07	1.93012e+07
P16949	Stathmin	Homo sapiens	STMN1	52	8	38	8	6.121	1.16158e+06	1.19164e+07	1.22471e+06	1.13079e+07
P07199	Major centromere autoantigen B	Homo sapiens	CENPB	34	16	145	16	1.37	2.33661e+07	2.68074e+07	2.03519e+07	2.81315e+07
Q9NS73	MAP3K12-binding inhibitory protein 1	Homo sapiens	MBIP	20	7	29	7	9.114	730215	5.53165e+06	113697	4.91126e+06
P62304	Small nuclear ribonucleoprotein E	Homo sapiens	SNRPE	42	4	189	4	1.086	1.05028e+08	8.98232e+07	8.8074e+07	9.21254e+07
P33992	DNA replication licensing factor MCM5	Homo sapiens	MCM5	50	32	173	32	5.647	1.19139e+07	5.07027e+07	1.2473e+07	5.48533e+07
Q15370	Elongin-B	Homo sapiens	ELOB	54	8	57	8	3.388	7.35254e+06	2.49752e+07	7.47635e+06	2.44907e+07
P16278	Beta-galactosidase	Homo sapiens	GLB1	5	3	4	3	0.01	166030		527784
Q9H334	Forkhead box protein P1	Homo sapiens	FOXP1	32	13	63	11	11.904	1.12659e+06	1.89435e+07	617393	1.66525e+07
Q5H9L2	Transcription elongation factor A protein-like 5	Homo sapiens	TCEAL5	12	2	10	2	100		1.07592e+06		1.2555e+06
P29317	Ephrin type-A receptor 2	Homo sapiens	EPHA2	3	2	2	2	1.104	400613	264437	459163	592976
Q9UMR2	ATP-dependent RNA helicase DDX19B	Homo sapiens	DDX19B	52	22	124	2	3.903	360470	1.1419e+06	269514	1.09515e+06
P62312	U6 snRNA-associated Sm-like protein LSm6	Homo sapiens	LSM6	59	7	66	7	2.083	2.64502e+07	5.34106e+07	2.5581e+07	5.04922e+07
Q9UGY1	Nucleolar protein 12	Homo sapiens	NOL12	38	5	16	5	0.749	2.65793e+06	459366	2.32467e+06	647648
P51452	Dual specificity protein phosphatase 3	Homo sapiens	DUSP3	12	2	3	2	1.338	501939	773083	696803	870879
Q15036	Sorting nexin-17	Homo sapiens	SNX17	7	2	2	2	1.501	233567	238724	182785	228521
Q68E01	Integrator complex subunit 3	Homo sapiens	INTS3	35	34	228	34	6.241	1.86508e+07	9.88517e+07	1.45288e+07	9.65306e+07
Q07352	mRNA decay activator protein ZFP36L1	Homo sapiens	ZFP36L1	12	3	10	2	1.257	2.50906e+06	3.44174e+06	1.92224e+06	2.80412e+06
O60716	Catenin delta-1	Homo sapiens	CTNND1	26	20	123	20	0.729	1.42425e+07	1.19982e+07	1.43562e+07	1.04859e+07
Q9BTV4	Transmembrane protein 43	Homo sapiens	TMEM43	50	20	182	20	0.732	4.49321e+07	3.11067e+07	4.28811e+07	3.06716e+07
Q8IUR7	Armadillo repeat-containing protein 8	Homo sapiens	ARMC8	23	12	50	12	5.218	1.55997e+06	1.16839e+07	1.17761e+06	1.13718e+07
Q9UBL3	Set1/Ash2 histone methyltransferase complex subunit ASH2	Homo sapiens	ASH2L	43	22	181	22	5.658	1.22657e+07	5.69437e+07	9.2114e+06	5.6808e+07
Q5VWQ8	Disabled homolog 2-interacting protein	Homo sapiens	DAB2IP	8	6	13	4	2.188	265469	2.55995e+06	66119.9	2.42454e+06
P05109	Protein S100-A8	Homo sapiens	S100A8	47	5	11	5	0.284	384475	94414	1.68348e+06	334397
Q13618	Cullin-3	Homo sapiens	CUL3	18	12	40	11	2.419	1.79913e+06	6.85302e+06	1.67279e+06	6.77924e+06
O95816	BAG family molecular chaperone regulator 2	Homo sapiens	BAG2	72	18	122	18	0.523	3.10725e+07	1.4707e+07	3.18616e+07	1.58912e+07
Q969G3	SWI/SNF-related matrix-associated actin-dependent regulator of chromatin subfamily E member 1	Homo sapiens	SMARCE1	69	23	243	23	4.353	3.59744e+07	1.24963e+08	2.51773e+07	1.25712e+08
Q8TDX7	Serine/threonine-protein kinase Nek7	Homo sapiens	NEK7	34	8	52	8	1.523	7.19212e+06	1.1387e+07	7.45864e+06	1.12918e+07
Q86VP1	Tax1-binding protein 1	Homo sapiens	TAX1BP1	30	20	60	20	0.158	1.36368e+07	1.41761e+06	1.76285e+07	1.68674e+06
P61006	Ras-related protein Rab-8A	Homo sapiens	RAB8A	39	9	60	3	1.867	5.0468e+06	7.15666e+06	6.72676e+06	6.38606e+06
Q14690	Protein RRP5 homolog	Homo sapiens	PDCD11	60	105	783	105	0.207	3.46269e+08	5.25655e+07	3.29966e+08	6.42099e+07
Q9Y6J9	TAF6-like RNA polymerase II p300/CBP-associated factor-associated factor 65 kDa subunit 6L	Homo sapiens	TAF6L	12	6	27	6	3.774	670449	4.24019e+06	592495	3.5562e+06
Q9Y6E0	Serine/threonine-protein kinase 24	Homo sapiens	STK24	22	9	35	6	1.811	2.36442e+06	6.29638e+06	2.0132e+06	5.36365e+06
Q6ZW31	Rho GTPase-activating protein SYDE1	Homo sapiens	SYDE1	3	2	2	2	100	126556	393973		360881
P18077	60S ribosomal protein L35a	Homo sapiens	RPL35A	61	12	112	12	0.637	1.32811e+08	7.98261e+07	1.15027e+08	7.54786e+07
Q9NXE8	Pre-mRNA-splicing factor CWC25 homolog	Homo sapiens	CWC25	12	5	16	5	1.001	1.54729e+06	1.73175e+06	1.46728e+06	1.86819e+06
Q9BZI7	Regulator of nonsense transcripts 3B	Homo sapiens	UPF3B	10	5	18	5	2.622	185033	1.67618e+06	260152	1.49832e+06
Q5T5X7	BEN domain-containing protein 3	Homo sapiens	BEND3	13	9	34	9	2.44	1.30225e+06	2.67473e+06	996038	3.11459e+06
Q9ULW3	Activator of basal transcription 1	Homo sapiens	ABT1	47	10	48	10	0.42	7.7639e+07	4.62692e+07	6.44634e+07	5.07235e+07
Q8TDB6	E3 ubiquitin-protein ligase DTX3L	Homo sapiens	DTX3L	25	14	48	14	1.748	4.99281e+06	7.87992e+06	3.49886e+06	7.04538e+06
O43314	Inositol hexakisphosphate and diphosphoinositol-pentakisphosphate kinase 2	Homo sapiens	PPIP5K2	11	11	39	11	32.039	46443	7.33405e+06	12206.4	6.39686e+06
Q9BUR4	Telomerase Cajal body protein 1	Homo sapiens	WRAP53	15	4	17	4	1.729	516016	836497	350840	772150
Q04828	Aldo-keto reductase family 1 member C1	Homo sapiens	AKR1C1	12	3	13	3	0.787	1.21648e+06	842790	1.72076e+06	1.05003e+06
A2AJT9	BCLAF1 and THRAP3 family member 3	Homo sapiens	BCLAF3	4	3	4	3	0.331	636400	147795	528591	175048
P51665	26S proteasome non-ATPase regulatory subunit 7	Homo sapiens	PSMD7	46	12	148	12	11.859	8.83044e+06	7.12169e+07	6.94771e+06	8.01621e+07
P62847	40S ribosomal protein S24	Homo sapiens	RPS24	27	5	47	5	0.242	1.67285e+07	2.89627e+06	1.65648e+07	3.91752e+06
O15371	Eukaryotic translation initiation factor 3 subunit D	Homo sapiens	EIF3D	30	11	49	11	1.947	1.8088e+07	3.97915e+07	1.29038e+07	3.7923e+07
Q9NRL2	Bromodomain adjacent to zinc finger domain protein 1A	Homo sapiens	BAZ1A	22	28	88	28	2.656	1.0769e+07	2.71374e+07	4.69779e+06	2.06796e+07
O75044	SLIT-ROBO Rho GTPase-activating protein 2	Homo sapiens	SRGAP2	2	2	6	2	2.283	99684.4	501906	85141.9	425818
Q92974	Rho guanine nucleotide exchange factor 2	Homo sapiens	ARHGEF2	40	33	161	33	3.254	1.09227e+07	3.20216e+07	8.69049e+06	3.31099e+07
P62979	Ubiquitin-40S ribosomal protein S27a	Homo sapiens	RPS27A	69	15	516	3	0.351	1.12056e+09	4.2121e+08	1.20502e+09	3.99996e+08
Q13416	Origin recognition complex subunit 2	Homo sapiens	ORC2	32	19	86	19	6.975	5.46969e+06	3.26768e+07	7.97544e+06	3.12183e+07
Q93074	Mediator of RNA polymerase II transcription subunit 12	Homo sapiens	MED12	31	51	204	51	8.039	1.33368e+07	6.06445e+07	1.18374e+07	5.76967e+07
P04264	Keratin, type II cytoskeletal 1	Homo sapiens	KRT1	66	54	837	47	0.227	7.48199e+08	5.21377e+08	1.85666e+09	3.91614e+08
P36578	60S ribosomal protein L4	Homo sapiens	RPL4	63	36	441	36	0.647	3.66426e+08	2.04213e+08	3.11211e+08	2.03917e+08
P17987	T-complex protein 1 subunit alpha	Homo sapiens	TCP1	59	31	294	31	4.327	3.38516e+07	1.3127e+08	2.82554e+07	1.30662e+08
Q7Z3B4	Nucleoporin p54	Homo sapiens	NUP54	54	26	184	26	11.776	7.86468e+06	8.4589e+07	5.03814e+06	8.28289e+07
P31271	Homeobox protein Hox-A13	Homo sapiens	HOXA13	9	2	3	2	0.01	763352		311184
O00257	E3 SUMO-protein ligase CBX4	Homo sapiens	CBX4	6	2	2	2	0.874	125669	117120	120635	105210
Q9BVI4	Nucleolar complex protein 4 homolog	Homo sapiens	NOC4L	50	27	177	27	0.144	5.99151e+07	1.29799e+07	6.75612e+07	1.16397e+07
P05386	60S acidic ribosomal protein P1	Homo sapiens	RPLP1	52	2	21	2	3.481	4.75562e+06	1.66707e+07	5.23381e+06	1.60098e+07
P60059	Protein transport protein Sec61 subunit gamma	Homo sapiens	SEC61G	37	2	22	2	28.56	232575	6.28294e+06	172671	5.5914e+06
P54886	Delta-1-pyrroline-5-carboxylate synthase	Homo sapiens	ALDH18A1	44	27	163	27	2.183	1.38642e+07	3.0966e+07	1.14385e+07	2.78793e+07
Q8TCS8	Polyribonucleotide nucleotidyltransferase 1, mitochondrial	Homo sapiens	PNPT1	16	11	59	11	2.288	2.55945e+06	6.94597e+06	2.30595e+06	5.50107e+06
P35249	Replication factor C subunit 4	Homo sapiens	RFC4	42	13	77	13	3.536	3.89267e+06	3.06746e+07	2.25744e+06	2.78194e+07
Q9UBQ5	Eukaryotic translation initiation factor 3 subunit K	Homo sapiens	EIF3K	13	2	3	2	2.76	193483	734956	348255	1.06473e+06
Q86UU1	Pleckstrin homology-like domain family B member 1	Homo sapiens	PHLDB1	11	13	46	12	2.936	5.53032e+06	8.65898e+06	4.55209e+06	7.99584e+06
P84077	ADP-ribosylation factor 1	Homo sapiens	ARF1	73	13	131	7	0.591	2.0292e+07	1.19614e+07	1.95604e+07	1.13204e+07
Q5BKZ1	DBIRD complex subunit ZNF326	Homo sapiens	ZNF326	65	35	356	35	0.883	1.28319e+08	9.31829e+07	1.10375e+08	1.05453e+08
Q9Y2U8	Inner nuclear membrane protein Man1	Homo sapiens	LEMD3	61	44	336	44	9.941	7.16565e+07	2.08694e+08	5.04066e+07	2.0026e+08
Q86UE4	Protein LYRIC	Homo sapiens	MTDH	23	9	30	9	4.422	399624	3.31889e+06	255237	3.11001e+06
P08047	Transcription factor Sp1	Homo sapiens	SP1	11	6	29	5	100	470085	5.61584e+06		4.95011e+06
O15541	E3 ubiquitin-protein ligase RNF113A	Homo sapiens	RNF113A	6	2	7	2	0.627	831838	182544	787128	236944
P62269	40S ribosomal protein S18	Homo sapiens	RPS18	70	17	132	17	2.407	5.44384e+07	1.0788e+08	5.52203e+07	1.17855e+08
P49757	Protein numb homolog	Homo sapiens	NUMB	12	5	13	5	1.813	964052	2.66132e+06	735723	2.44598e+06
Q7LBR1	Charged multivesicular body protein 1b	Homo sapiens	CHMP1B	27	8	36	8	10.685	4.39861e+06	4.04446e+07	3.06067e+06	3.89009e+07
Q14145	Kelch-like ECH-associated protein 1	Homo sapiens	KEAP1	11	7	17	7	0.357	2.623e+06	302507	2.97126e+06	726777
P16401	Histone H1.5	Homo sapiens	H1-5	48	23	516	18	0.094	1.76224e+09	1.36952e+08	1.72335e+09	1.76731e+08
P43155	Carnitine O-acetyltransferase	Homo sapiens	CRAT	23	12	46	12	5.639	1.33511e+06	1.05252e+07	902006	9.87678e+06
Q9BUA3	Spindlin interactor and repressor of chromatin-binding protein	Homo sapiens	SPINDOC	22	5	11	5	2.806	47691.4	2.18357e+06	68388.2	2.23669e+06
Q99878	Histone H2A type 1-J	Homo sapiens	H2AC14	49	12	592	3	0.012	5.9557e+08	1.04961e+07	9.06162e+08	1.58801e+07
Q5JWF2	Guanine nucleotide-binding protein G(s) subunit alpha isoforms XLas	Homo sapiens	GNAS	13	13	97	12	4.794	5.5525e+06	4.0879e+07	4.93597e+06	2.84391e+07
Q8ND76	Cyclin-Y	Homo sapiens	CCNY	8	2	5	2	1.639	235911	377100	150780	274109
P16435	NADPH--cytochrome P450 reductase	Homo sapiens	POR	6	3	5	3	0.548	1.00549e+06	472297	1.12161e+06	523240
O95696	Bromodomain-containing protein 1	Homo sapiens	BRD1	26	20	71	18	0.765	1.12387e+07	6.3383e+06	9.5728e+06	7.58986e+06
Q9ULD4	Bromodomain and PHD finger-containing protein 3	Homo sapiens	BRPF3	7	8	28	4	2.087	556880	1.30032e+06	544938	1.11502e+06
Q96L91	E1A-binding protein p400	Homo sapiens	EP400	26	50	266	50	5.474	2.00645e+07	8.64682e+07	1.48632e+07	7.80403e+07
P21291	Cysteine and glycine-rich protein 1	Homo sapiens	CSRP1	65	11	96	11	7.102	1.25598e+07	4.94419e+07	1.13519e+07	4.69391e+07
Q15532	Protein SSXT	Homo sapiens	SS18	5	2	4	2	0.788	995330	1.5547e+06	1.36469e+06	965244
Q9NZ32	Actin-related protein 10	Homo sapiens	ACTR10	8	2	3	2	0.294	8.35617e+06	2.51751e+06	7.49556e+06	2.06745e+06
P49411	Elongation factor Tu, mitochondrial	Homo sapiens	TUFM	48	18	110	18	0.722	2.21282e+07	1.34698e+07	1.95382e+07	1.53303e+07
Q9Y5L0	Transportin-3	Homo sapiens	TNPO3	17	13	87	13	2.785	7.20241e+06	1.77703e+07	6.19901e+06	1.61546e+07
Q9H788	SH2 domain-containing protein 4A	Homo sapiens	SH2D4A	11	4	13	4	4.503	253564	1.54367e+06	134118	1.47863e+06
Q63HK5	Teashirt homolog 3	Homo sapiens	TSHZ3	17	12	36	11	4.326	494936	6.12651e+06	354240	5.42563e+06
P00367	Glutamate dehydrogenase 1, mitochondrial	Homo sapiens	GLUD1	14	7	20	7	0.755	3.08871e+06	1.7941e+06	2.17317e+06	2.13213e+06
Q9ULC4	Malignant T-cell-amplified sequence 1	Homo sapiens	MCTS1	63	11	104	11	17.561	3.43317e+06	6.31877e+07	3.37189e+06	7.01855e+07
Q9NTJ3	Structural maintenance of chromosomes protein 4	Homo sapiens	SMC4	35	40	164	40	3.292	1.50904e+07	4.90407e+07	9.67225e+06	4.10502e+07
P29536	Leiomodin-1	Homo sapiens	LMOD1	16	9	35	9	100	286037	7.54527e+06		5.48039e+06
P24821	Tenascin	Homo sapiens	TNC	43	70	305	70	0.249	3.70837e+07	3.8572e+07	1.35448e+08	2.06284e+07
Q9NP66	High mobility group protein 20A	Homo sapiens	HMG20A	35	11	82	11	0.479	1.72358e+07	9.63802e+06	1.5178e+07	1.07504e+07
Q8WXF1	Paraspeckle component 1	Homo sapiens	PSPC1	51	25	213	23	3.536	4.50969e+07	1.12942e+08	3.62688e+07	1.19684e+08
Q9Y240	C-type lectin domain family 11 member A	Homo sapiens	CLEC11A	15	4	9	4	0.716	540844	195795	907089	143469
Q8IY57	YY1-associated factor 2	Homo sapiens	YAF2	55	6	15	5	100	217628	1.6332e+06		1.94176e+06
Q96SL4	Glutathione peroxidase 7	Homo sapiens	GPX7	21	3	13	3	3.039	3.47242e+06	1.15844e+07	3.66229e+06	1.24584e+07
P10768	S-formylglutathione hydrolase	Homo sapiens	ESD	15	2	6	2	100		280721		258992
Q6ZUT1	Uncharacterized protein NKAPD1	Homo sapiens	NKAPD1	9	2	4	2	0.01	409918	147519	351182
Q9NW82	WD repeat-containing protein 70	Homo sapiens	WDR70	28	15	71	15	2.955	3.65845e+06	1.1451e+07	2.88344e+06	1.11829e+07
Q9BZJ0	Crooked neck-like protein 1	Homo sapiens	CRNKL1	45	38	324	38	0.881	7.10979e+07	5.00213e+07	6.29986e+07	5.05208e+07
P11413	Glucose-6-phosphate 1-dehydrogenase	Homo sapiens	G6PD	25	11	59	11	1.206	5.68286e+08	6.68935e+08	5.60425e+08	6.28424e+08
Q9BZL1	Ubiquitin-like protein 5	Homo sapiens	UBL5	81	6	48	6	1.465	1.61652e+07	2.33398e+07	1.55358e+07	2.25474e+07
O00505	Importin subunit alpha-4	Homo sapiens	KPNA3	40	18	169	11	2.669	1.74963e+07	4.4212e+07	1.52027e+07	4.88377e+07
P49755	Transmembrane emp24 domain-containing protein 10	Homo sapiens	TMED10	29	7	32	7	5.831	589459	8.31102e+06	487020	8.79236e+06
P22670	MHC class II regulatory factor RFX1	Homo sapiens	RFX1	27	19	105	16	7.749	1.98148e+06	2.56589e+07	1.17532e+06	2.40308e+07
P02458	Collagen alpha-1(II) chain	Homo sapiens	COL2A1	3	4	20	2	1.929	311200	1.37365e+06	462067	951564
Q5T749	Keratinocyte proline-rich protein	Homo sapiens	KPRP	3	2	9	2	0.317	1.72315e+06	349506	4.33879e+06	483124
P10211	Envelope glycoprotein B	Human herpesvirus 1 (strain 17)	gB	36	27	82	27	2.418	1.47697e+06	1.13518e+07	1.42702e+07	4.33541e+07
Q9C086	INO80 complex subunit B	Homo sapiens	INO80B	10	2	2	2	100	119101	392086		277573
P01619	Immunoglobulin kappa variable 3-20	Homo sapiens	IGKV3-20	22	2	2	2
Q96D46	60S ribosomal export protein NMD3	Homo sapiens	NMD3	10	4	12	4	3.396	331653	1.78095e+06	254922	1.55792e+06
Q96AG4	Leucine-rich repeat-containing protein 59	Homo sapiens	LRRC59	47	17	150	17	13.211	7.91505e+06	1.10548e+08	6.95068e+06	1.01611e+08
P53582	Methionine aminopeptidase 1	Homo sapiens	METAP1	81	19	204	19	1.252	3.609e+07	4.72522e+07	4.07943e+07	4.94471e+07
Q658Y4	Protein FAM91A1	Homo sapiens	FAM91A1	4	3	10	3	3.289	257162	786375	213282	746291
Q9Y4B6	DDB1- and CUL4-associated factor 1	Homo sapiens	DCAF1	6	8	16	8	1.666	91470	1.31028e+06	193477	1.0955e+06
Q9P031	Thyroid transcription factor 1-associated protein 26	Homo sapiens	CCDC59	22	4	9	4	0.284	3.22492e+06	325755	3.36799e+06	648930
Q96QG7	Myotubularin-related protein 9	Homo sapiens	MTMR9	4	2	2	2	2.524	101754	238279	97377.6	899288
Q9Y266	Nuclear migration protein nudC	Homo sapiens	NUDC	20	6	27	6	1.157	3.70885e+06	4.13583e+06	3.04874e+06	3.54468e+06
P42285	Exosome RNA helicase MTR4	Homo sapiens	MTREX	51	54	554	54	3.239	9.95684e+07	2.74796e+08	7.59178e+07	2.61573e+08
Q92766	Ras-responsive element-binding protein 1	Homo sapiens	RREB1	7	7	27	7	1.952	1.97848e+06	2.77913e+06	1.82168e+06	3.45336e+06
O95425	Supervillin	Homo sapiens	SVIL	3	5	9	5	100	309005	1.57355e+06		1.12284e+06
Q9H2F5	Enhancer of polycomb homolog 1	Homo sapiens	EPC1	11	7	28	6	4.746	745309	5.05172e+06	384366	4.64735e+06
Q9NYP9	Protein Mis18-alpha	Homo sapiens	MIS18A	13	3	9	3	0.788	1.03878e+06	794666	895974	1.1328e+06
P20339	Ras-related protein Rab-5A	Homo sapiens	RAB5A	32	5	27	3	0.876	710690	517717	703297	517959
P36543	V-type proton ATPase subunit E 1	Homo sapiens	ATP6V1E1	15	3	23	3	3.169	488520	3.19859e+06	540578	2.38792e+06
Q8N3Z6	Zinc finger CCHC domain-containing protein 7	Homo sapiens	ZCCHC7	3	2	2	2	0.434	841771	314148	632139	295242
Q8TB72	Pumilio homolog 2	Homo sapiens	PUM2	8	8	35	3	1.943	481019	858115	919374	1.89948e+06
P49336	Cyclin-dependent kinase 8	Homo sapiens	CDK8	13	5	20	3	9.97	197807	4.7514e+06	226377	5.05024e+06
P09525	Annexin A4	Homo sapiens	ANXA4	23	7	27	5	2.388	1.1043e+06	2.21339e+06	1.12339e+06	2.79152e+06
Q15369	Elongin-C	Homo sapiens	ELOC	59	6	52	6	3.561	3.75634e+06	1.87238e+07	4.31959e+06	1.66166e+07
Q9UM00	Calcium load-activated calcium channel	Homo sapiens	TMCO1	9	2	15	2	2.627	716466	1.65955e+06	639486	1.67108e+06
Q5FBB7	Shugoshin 1	Homo sapiens	SGO1	14	5	19	5	1.225	1.66749e+06	1.60828e+06	1.46054e+06	1.78158e+06
Q04917	14-3-3 protein eta	Homo sapiens	YWHAH	64	19	190	14	1.857	2.05373e+07	4.00848e+07	1.99223e+07	3.76853e+07
Q9H9A7	RecQ-mediated genome instability protein 1	Homo sapiens	RMI1	4	2	6	2	3.241	214183	449332	55930.4	160852
P61009	Signal peptidase complex subunit 3	Homo sapiens	SPCS3	18	3	20	3	5.125	1.36296e+06	8.85691e+06	1.48143e+06	7.91866e+06
P35555	Fibrillin-1	Homo sapiens	FBN1	1	2	3	2	0.514	1.12803e+06	550874	1.03563e+06	537479
Q12972	Nuclear inhibitor of protein phosphatase 1	Homo sapiens	PPP1R8	65	20	177	20	7.08	1.98025e+07	5.90223e+07	1.54229e+07	5.96135e+07
O60318	Germinal-center associated nuclear protein	Homo sapiens	MCM3AP	28	36	148	36	1.714	1.40198e+07	2.36354e+07	1.2021e+07	2.37542e+07
Q96KQ7	Histone-lysine N-methyltransferase EHMT2	Homo sapiens	EHMT2	33	31	165	30	2.746	2.61183e+07	5.59776e+07	1.69252e+07	5.53642e+07
Q9NV56	MRG/MORF4L-binding protein	Homo sapiens	MRGBP	36	6	37	6	6.707	981223	7.41678e+06	544759	7.13244e+06
Q96QZ7	Membrane-associated guanylate kinase, WW and PDZ domain-containing protein 1	Homo sapiens	MAGI1	10	9	33	9	1.489	1.33915e+06	2.61586e+06	1.12437e+06	2.73736e+06
Q13356	RING-type E3 ubiquitin-protein ligase PPIL2	Homo sapiens	PPIL2	33	11	60	10	1.74	1.2872e+07	1.63884e+07	1.2083e+07	1.7189e+07
O14524	Nuclear envelope integral membrane protein 1	Homo sapiens	NEMP1	4	2	4	2	2.601		1.50573e+06	360805	1.8141e+06
Q8N1G0	Zinc finger protein 687	Homo sapiens	ZNF687	21	17	50	17	4.699	3.04367e+06	1.35385e+07	2.22989e+06	1.44269e+07
Q8IUR0	Trafficking protein particle complex subunit 5	Homo sapiens	TRAPPC5	22	4	8	4	1.476	620580	1.20772e+06	671729	1.22223e+06
O95084	Serine protease 23	Homo sapiens	PRSS23	11	3	8	3	0.62	850846	738785	1.62188e+06	929927
O15484	Calpain-5	Homo sapiens	CAPN5	13	6	25	6	2.866	980995	3.09462e+06	648734	2.57447e+06
Q9H6Y2	WD repeat-containing protein 55	Homo sapiens	WDR55	38	11	43	11	0.802	9.20648e+06	5.02455e+06	4.95374e+06	5.50944e+06
Q15910	Histone-lysine N-methyltransferase EZH2	Homo sapiens	EZH2	27	16	71	12	1.77	7.39087e+07	3.83505e+07	7.03513e+07	3.89162e+07
Q9H2U1	ATP-dependent DNA/RNA helicase DHX36	Homo sapiens	DHX36	30	21	90	20	1.456	7.4277e+06	1.00982e+07	5.99902e+06	1.05495e+07
Q9BVC5	Ashwin	Homo sapiens	C2orf49	53	10	51	10	13.219	830763	1.18709e+07	440190	1.26859e+07
Q69YH5	Cell division cycle-associated protein 2	Homo sapiens	CDCA2	48	33	175	32	3.527	5.4822e+07	1.49213e+08	3.61314e+07	1.33842e+08
Q9UKY1	Zinc fingers and homeoboxes protein 1	Homo sapiens	ZHX1	7	3	4	3	100		856245		731470
Q9NVZ3	Adaptin ear-binding coat-associated protein 2	Homo sapiens	NECAP2	21	3	12	3	2.828	427766	1.56202e+06	284639	1.58516e+06
Q9NUQ6	SPATS2-like protein	Homo sapiens	SPATS2L	56	27	158	26	0.397	4.09855e+07	1.51936e+07	4.06458e+07	1.60629e+07
Q96K83	Zinc finger protein 521	Homo sapiens	ZNF521	2	3	5	3	2.101	403125	724438	87857.8	397245
P42765	3-ketoacyl-CoA thiolase, mitochondrial	Homo sapiens	ACAA2	10	3	9	3	1.611	468504	1.52722e+06	228709	1.14499e+06
P00441	Superoxide dismutase [Cu-Zn]	Homo sapiens	SOD1	54	3	18	3	3.336		5.05728e+06	564103	4.92227e+06
Q9Y5K5	Ubiquitin carboxyl-terminal hydrolase isozyme L5	Homo sapiens	UCHL5	66	19	95	19	6.798	5.03468e+06	3.06017e+07	3.74663e+06	3.62106e+07
Q9UHA3	Probable ribosome biogenesis protein RLP24	Homo sapiens	RSL24D1	45	8	45	8	0.139	2.09869e+07	2.87499e+06	2.61687e+07	2.94672e+06
P55197	Protein AF-10	Homo sapiens	MLLT10	4	3	5	3	0.01	565791		506802
Q03111	Protein ENL	Homo sapiens	MLLT1	28	10	42	9	10.302	1.04918e+06	9.72793e+06	663904	9.31841e+06
P26651	mRNA decay activator protein ZFP36	Homo sapiens	ZFP36	12	3	8	2	1.375	181036	112509	168697	229963
P49458	Signal recognition particle 9 kDa protein	Homo sapiens	SRP9	30	3	32	3	1.66	3.92398e+07	3.90371e+07	3.55583e+07	3.87183e+07
Q12946	Forkhead box protein F1	Homo sapiens	FOXF1	13	2	3	2	1.015	243093	606793	149331	395799
O60563	Cyclin-T1	Homo sapiens	CCNT1	41	23	102	20	6.867	3.26607e+06	2.73451e+07	2.45153e+06	2.8972e+07
P00533	Epidermal growth factor receptor	Homo sapiens	EGFR	5	5	9	5	2.981	1.77005e+06	3.81954e+06	1.77574e+06	3.57016e+06
Q96GQ7	Probable ATP-dependent RNA helicase DDX27	Homo sapiens	DDX27	57	52	383	52	0.267	1.8389e+08	3.77772e+07	1.82163e+08	4.68892e+07
P62753	40S ribosomal protein S6	Homo sapiens	RPS6	38	15	145	15	0.385	7.1011e+07	2.56582e+07	6.80696e+07	2.85097e+07
A5YKK6	CCR4-NOT transcription complex subunit 1	Homo sapiens	CNOT1	3	5	12	5	1.655	161556	936217	289039	804996
Q96SK2	Transmembrane protein 209	Homo sapiens	TMEM209	56	17	141	17	0.863	1.9818e+07	1.46218e+07	1.63172e+07	1.55774e+07
O75533	Splicing factor 3B subunit 1	Homo sapiens	SF3B1	61	86	1337	86	1.271	6.71484e+08	7.34282e+08	5.61437e+08	7.31132e+08
Q96BK5	PIN2/TERF1-interacting telomerase inhibitor 1	Homo sapiens	PINX1	12	3	8	3	0.699	1.37047e+06	837581	1.04564e+06	724375
Q92917	G-patch domain and KOW motifs-containing protein	Homo sapiens	GPKOW	43	13	42	13	2.223	2.84383e+06	4.03887e+06	2.58815e+06	4.65194e+06
P62308	Small nuclear ribonucleoprotein G	Homo sapiens	SNRPG	49	6	136	6	1.265	1.49501e+08	1.72086e+08	1.31024e+08	1.94959e+08
P0C7P4	Putative cytochrome b-c1 complex subunit Rieske-like protein 1	Homo sapiens	UQCRFS1P1	6	2	2	2	1.942	681664	1.058e+06	629081	987860
P62699	Protein yippee-like 5	Homo sapiens	YPEL5	38	4	15	4	4.836	879014	4.00636e+06	500048	3.64033e+06
Q9Y657	Spindlin-1	Homo sapiens	SPIN1	42	7	69	6	1.774	7.56549e+06	1.21633e+07	6.30712e+06	1.21597e+07
Q9NPF5	DNA methyltransferase 1-associated protein 1	Homo sapiens	DMAP1	49	18	102	18	2.665	7.93219e+06	2.06168e+07	6.65202e+06	1.8609e+07
O14737	Programmed cell death protein 5	Homo sapiens	PDCD5	36	5	19	5	18.996	90623.1	4.12994e+06	100925	5.54879e+06
Q6PI48	Aspartate--tRNA ligase, mitochondrial	Homo sapiens	DARS2	33	16	75	16	6.968	763127	1.31197e+07	449175	1.29026e+07
Q86XL3	Ankyrin repeat and LEM domain-containing protein 2	Homo sapiens	ANKLE2	5	2	6	2	2.525	196369	710615	166547	741508
Q9P270	SLAIN motif-containing protein 2	Homo sapiens	SLAIN2	31	15	67	15	8.327	4.50033e+06	2.99937e+07	5.12244e+06	2.43843e+07
P30041	Peroxiredoxin-6	Homo sapiens	PRDX6	62	14	115	14	1.058	2.17398e+07	2.27578e+07	2.09953e+07	2.35847e+07
Q9UQR1	Zinc finger protein 148	Homo sapiens	ZNF148	43	21	96	21	5.605	2.45957e+06	2.24032e+07	1.41831e+06	1.97538e+07
Q9UKU9	Angiopoietin-related protein 2	Homo sapiens	ANGPTL2	5	2	4	2	1.233	40989.5	91559.1	78839.4	83198.6
Q15149	Plectin	Homo sapiens	PLEC	71	378	2503	376	0.116	1.35379e+09	2.61754e+08	1.79055e+09	2.94507e+08
P53004	Biliverdin reductase A	Homo sapiens	BLVRA	19	4	19	4	2.148	565958	973590	866864	1.28118e+06
P51608	Methyl-CpG-binding protein 2	Homo sapiens	MECP2	59	21	90	21	0.133	2.70012e+07	1.56358e+06	2.8803e+07	2.59517e+06
P02452	Collagen alpha-1(I) chain	Homo sapiens	COL1A1	56	58	434	56	1.621	1.35006e+08	2.53718e+08	9.49144e+07	1.6842e+08
Q9HA64	Ketosamine-3-kinase	Homo sapiens	FN3KRP	12	3	9	3	4.474	157313	1.39398e+06	158170	1.43851e+06
P12111	Collagen alpha-3(VI) chain	Homo sapiens	COL6A3	53	177	1848	177	0.238	6.57269e+08	5.18172e+08	2.07842e+09	5.04964e+08
Q9UPT5	Exocyst complex component 7	Homo sapiens	EXOC7	13	6	21	6	1.237	783143	1.5279e+06	969565	1.53246e+06
Q8WZ42	Titin	Homo sapiens	TTN	0	7	47	2	1.951	2.63664e+07	4.40766e+07	2.2983e+07	4.61746e+07
Q9Y2V2	Calcium-regulated heat-stable protein 1	Homo sapiens	CARHSP1	18	2	7	2	0.715	452840	291797	434113	310570
P11473	Vitamin D3 receptor	Homo sapiens	VDR	11	4	6	4	100		2.23649e+06		1.42493e+06
Q63ZY3	KN motif and ankyrin repeat domain-containing protein 2	Homo sapiens	KANK2	28	16	88	14	1.125	7.76662e+06	7.25441e+06	7.36565e+06	7.25284e+06
Q96FK6	WD repeat-containing protein 89	Homo sapiens	WDR89	29	9	20	9	2.509	2.6331e+06	3.90598e+06	606066	3.54296e+06
Q9UKD2	mRNA turnover protein 4 homolog	Homo sapiens	MRTO4	64	17	221	17	0.161	1.52704e+08	2.18977e+07	1.57646e+08	2.4675e+07
Q70UQ0	Inhibitor of nuclear factor kappa-B kinase-interacting protein	Homo sapiens	IKBIP	32	11	44	11	11.227	2.89948e+07	5.4708e+07	2.80354e+07	4.75879e+07
P68402	Platelet-activating factor acetylhydrolase IB subunit beta	Homo sapiens	PAFAH1B2	16	3	25	3	0.797	1.30487e+06	962961	1.3903e+06	972797
Q9Y6W5	Wiskott-Aldrich syndrome protein family member 2	Homo sapiens	WASF2	26	12	41	12	6.261	3.82075e+06	2.76909e+07	3.81409e+06	2.58356e+07
Q01970	1-phosphatidylinositol 4,5-bisphosphate phosphodiesterase beta-3	Homo sapiens	PLCB3	27	24	126	24	10.802	4.01795e+06	4.58199e+07	2.30361e+06	4.30351e+07
Q92688	Acidic leucine-rich nuclear phosphoprotein 32 family member B	Homo sapiens	ANP32B	34	10	39	5	12.406	787584	1.4835e+07	382417	1.31552e+07
Q16512	Serine/threonine-protein kinase N1	Homo sapiens	PKN1	2	2	6	2	1.432	256365	158956	203076	163426
P0C7T5	Ataxin-1-like	Homo sapiens	ATXN1L	3	2	9	2	6.369		1.40665e+06	116797	1.10802e+06
P05204	Non-histone chromosomal protein HMG-17	Homo sapiens	HMGN2	67	9	271	8	0.937	1.30069e+08	9.13906e+07	1.05517e+08	1.37308e+08
P19447	General transcription and DNA repair factor IIH helicase subunit XPB	Homo sapiens	ERCC3	36	18	59	18	4.235	1.61087e+06	1.04964e+07	907306	8.61867e+06
Q96EP5	DAZ-associated protein 1	Homo sapiens	DAZAP1	38	12	287	12	2.638	6.55879e+07	1.43076e+08	6.58218e+07	2.00766e+08
Q9UKY7	Protein CDV3 homolog	Homo sapiens	CDV3	67	11	63	11	100	258945	3.1012e+07		2.89119e+07
Q9Y450	HBS1-like protein	Homo sapiens	HBS1L	36	16	65	16	4.949	2.41362e+06	1.26387e+07	1.66135e+06	1.18894e+07
P23919	Thymidylate kinase	Homo sapiens	DTYMK	12	3	4	3	0.531	1.35788e+06	754749	1.26969e+06	732038
Q96BP3	Peptidylprolyl isomerase domain and WD repeat-containing protein 1	Homo sapiens	PPWD1	67	34	217	34	1.902	2.65221e+07	4.88874e+07	2.06217e+07	4.99455e+07
Q9H501	ESF1 homolog	Homo sapiens	ESF1	43	39	152	39	0.401	3.42981e+07	9.40589e+06	2.998e+07	1.15338e+07
Q16637	Survival motor neuron protein	Homo sapiens	SMN1	20	4	30	4	1.444	2.62784e+06	1.28059e+06	1.99838e+06	3.26911e+06
O14773	Tripeptidyl-peptidase 1	Homo sapiens	TPP1	8	3	12	3	3.383	219465	2.20724e+06	297739	2.58977e+06
Q9H8S9	MOB kinase activator 1A	Homo sapiens	MOB1A	24	5	43	5	2.763	6.72836e+06	9.05412e+06	7.48824e+06	8.4968e+06
Q9Y2P8	RNA 3'-terminal phosphate cyclase-like protein	Homo sapiens	RCL1	58	21	129	21	0.103	6.38052e+07	1.65848e+07	6.34737e+07	1.70805e+07
Q8IY37	Probable ATP-dependent RNA helicase DHX37	Homo sapiens	DHX37	31	29	193	29	1.846	1.77445e+07	2.93154e+07	1.61146e+07	3.01729e+07
P27635	60S ribosomal protein L10	Homo sapiens	RPL10	58	15	180	15	0.596	1.11028e+08	6.15729e+07	1.02751e+08	6.22759e+07
Q8TDN6	Ribosome biogenesis protein BRX1 homolog	Homo sapiens	BRIX1	71	26	296	26	0.153	2.62906e+08	3.33582e+07	2.64007e+08	3.71446e+07
Q7Z460	CLIP-associating protein 1	Homo sapiens	CLASP1	14	18	74	16	2.552	3.57483e+07	4.42005e+07	3.56286e+07	5.26739e+07
Q9Y639	Neuroplastin	Homo sapiens	NPTN	22	7	30	7	10.614	129725	8.04749e+06	212094	7.61038e+06
Q02447	Transcription factor Sp3	Homo sapiens	SP3	10	6	45	5	5.706	3.25859e+06	1.45152e+07	1.72584e+06	1.3421e+07
Q9UKI2	Cdc42 effector protein 3	Homo sapiens	CDC42EP3	24	4	11	4	100		2.06872e+06		1.71916e+06
Q8NAP3	Zinc finger and BTB domain-containing protein 38	Homo sapiens	ZBTB38	28	22	108	21	1.277	1.25497e+07	2.56798e+07	8.07079e+06	2.48337e+07
Q8N2G6	Zinc finger CCHC domain-containing protein 24	Homo sapiens	ZCCHC24	21	3	14	3	0.459	1.90164e+06	1.04804e+06	2.5296e+06	652466
O43237	Cytoplasmic dynein 1 light intermediate chain 2	Homo sapiens	DYNC1LI2	55	19	124	18	5.118	7.62223e+06	4.47111e+07	5.3649e+06	3.84261e+07
P61163	Alpha-centractin	Homo sapiens	ACTR1A	47	12	79	6	1.598	1.31109e+07	1.95384e+07	9.65049e+06	1.73135e+07
P09234	U1 small nuclear ribonucleoprotein C	Homo sapiens	SNRPC	31	6	93	6	1.586	6.20452e+07	6.63892e+07	5.15756e+07	8.12626e+07
O75351	Vacuolar protein sorting-associated protein 4B	Homo sapiens	VPS4B	13	5	21	3	1.077	2.07539e+06	2.15001e+06	1.90087e+06	2.00696e+06
Q14697	Neutral alpha-glucosidase AB	Homo sapiens	GANAB	35	26	156	26	0.42	2.44776e+07	7.22174e+06	2.77741e+07	9.17153e+06
Q9H7L9	Sin3 histone deacetylase corepressor complex component SDS3	Homo sapiens	SUDS3	48	13	57	13	6.408	2.56719e+06	1.63887e+07	1.67603e+06	1.53534e+07
Q9Y696	Chloride intracellular channel protein 4	Homo sapiens	CLIC4	77	17	164	15	0.626	4.91018e+07	2.83752e+07	4.40081e+07	2.82694e+07
B5ME19	Eukaryotic translation initiation factor 3 subunit C-like protein	Homo sapiens	EIF3CL	18	14	49	14	2.604	4.40146e+06	7.45839e+06	3.47257e+06	1.23431e+07
Q8IUX7	Adipocyte enhancer-binding protein 1	Homo sapiens	AEBP1	2	2	5	2	100	305460	538010		357549
P02671	Fibrinogen alpha chain	Homo sapiens	FGA	3	3	14	3	0.067	4.86423e+06	313850	7.67025e+06	453294
Q8TER5	Rho guanine nucleotide exchange factor 40	Homo sapiens	ARHGEF40	3	4	7	4	0.688	1.06031e+06	119632	941635	136437
A8CG34	Nuclear envelope pore membrane protein POM 121C	Homo sapiens	POM121C	23	23	216	6	1.083	2.96555e+07	2.85192e+07	2.57562e+07	2.95601e+07
P51948	CDK-activating kinase assembly factor MAT1	Homo sapiens	MNAT1	18	3	10	3	100		1.57884e+06		1.08014e+06
Q8N9Q2	Protein SREK1IP1	Homo sapiens	SREK1IP1	12	2	5	2	1.858	539291	1.84159e+06	945510	1.38538e+06
P21266	Glutathione S-transferase Mu 3	Homo sapiens	GSTM3	14	3	7	3	0.459	2.09284e+06	7.19588e+06	1.9963e+06	7.61202e+06
P28066	Proteasome subunit alpha type-5	Homo sapiens	PSMA5	52	11	108	11	13.279	3.7201e+06	5.68437e+07	3.23957e+06	6.12724e+07
Q6VY07	Phosphofurin acidic cluster sorting protein 1	Homo sapiens	PACS1	9	6	15	6	2.231	966224	1.76135e+06	543228	1.74061e+06
P20592	Interferon-induced GTP-binding protein Mx2	Homo sapiens	MX2	66	55	601	50	0.304	2.95897e+08	9.31782e+07	2.62882e+08	8.13095e+07
Q96MG7	Non-structural maintenance of chromosomes element 3 homolog	Homo sapiens	NSMCE3	50	14	71	14	1.221	1.55994e+07	1.16665e+07	1.54122e+07	1.09924e+07
Q53GQ0	Very-long-chain 3-oxoacyl-CoA reductase	Homo sapiens	HSD17B12	23	4	17	4	0.564	1.64448e+06	937438	1.89476e+06	791205
Q96I24	Far upstream element-binding protein 3	Homo sapiens	FUBP3	81	43	698	35	1.172	2.4401e+08	2.42547e+08	2.72247e+08	3.65613e+08
Q9NWU2	Glucose-induced degradation protein 8 homolog	Homo sapiens	GID8	13	2	6	2	100		1.13583e+06		592404
Q92618	Zinc finger protein 516	Homo sapiens	ZNF516	24	22	75	21	5.586	1.76695e+06	1.75886e+07	1.27405e+06	1.62009e+07
P54198	Protein HIRA	Homo sapiens	HIRA	35	25	99	25	3.624	5.89783e+06	2.12722e+07	3.89532e+06	2.06896e+07
Q08AD1	Calmodulin-regulated spectrin-associated protein 2	Homo sapiens	CAMSAP2	1	2	2	2	100		239233		194596
Q9H1C3	Glycosyltransferase 8 domain-containing protein 2	Homo sapiens	GLT8D2	15	3	8	3	0.954	461432	447493	509495	441638
Q8N3F8	MICAL-like protein 1	Homo sapiens	MICALL1	17	9	28	9	6.051	143431	6.88423e+06	240030	5.03074e+06
P18827	Syndecan-1	Homo sapiens	SDC1	12	2	4	2	0.375			828797	339067
P0CJ79	Zinc finger protein 888	Homo sapiens	ZNF888	11	5	14	2	0.993	3.26877e+06	4.3201e+06	3.25279e+06	4.03522e+06
P11234	Ras-related protein Ral-B	Homo sapiens	RALB	58	11	64	4	4.483	1.18448e+06	7.07427e+06	457166	6.20529e+06
Q8N6T3	ADP-ribosylation factor GTPase-activating protein 1	Homo sapiens	ARFGAP1	7	2	3	2	0.01	249532		238552
P22102	Trifunctional purine biosynthetic protein adenosine-3	Homo sapiens	GART	13	10	28	10	0.45	2.9332e+06	563959	2.5772e+06	640466
Q9HCE1	Helicase MOV-10	Homo sapiens	MOV10	29	23	88	23	0.632	8.57282e+06	6.21481e+06	1.32675e+07	8.05471e+06
P54652	Heat shock-related 70 kDa protein 2	Homo sapiens	HSPA2	48	30	383	16	2.2	1.17553e+07	2.52792e+07	1.04759e+07	2.26163e+07
Q9NQV6	PR domain zinc finger protein 10	Homo sapiens	PRDM10	8	7	17	7	2.128	5.0797e+06	6.37119e+06	4.30996e+06	5.78285e+06
O60306	RNA helicase aquarius	Homo sapiens	AQR	45	63	590	60	1.033	1.07082e+08	8.59398e+07	9.14263e+07	8.91013e+07
Q99570	Phosphoinositide 3-kinase regulatory subunit 4	Homo sapiens	PIK3R4	2	2	2	2	0.769	231195	231379	290383	99561
Q96N67	Dedicator of cytokinesis protein 7	Homo sapiens	DOCK7	4	8	15	8	1.625	2.06979e+06	3.1199e+06	1.81662e+06	2.95786e+06
P29372	DNA-3-methyladenine glycosylase	Homo sapiens	MPG	50	12	86	12	7.429	4.81867e+06	3.67713e+07	2.85928e+06	3.11673e+07
Q13190	Syntaxin-5	Homo sapiens	STX5	9	2	8	2	2.186	103570	843964	201080	611673
Q9P2K5	Myelin expression factor 2	Homo sapiens	MYEF2	23	12	37	12	0.522	4.60973e+06	1.2173e+06	6.29785e+06	2.72756e+06
P20700	Lamin-B1	Homo sapiens	LMNB1	78	80	1493	69	1.026	1.3191e+09	1.32838e+09	1.17398e+09	1.23286e+09
O14579	Coatomer subunit epsilon	Homo sapiens	COPE	21	5	14	5	0.691	8.13842e+06	1.8355e+06	8.45771e+06	1.44003e+06
P62136	Serine/threonine-protein phosphatase PP1-alpha catalytic subunit	Homo sapiens	PPP1CA	62	20	308	6	2.682	8.42145e+07	1.978e+08	7.49443e+07	1.95787e+08
Q15022	Polycomb protein SUZ12	Homo sapiens	SUZ12	51	22	149	22	1.788	1.38825e+07	2.07977e+07	1.1584e+07	2.12601e+07
O00148	ATP-dependent RNA helicase DDX39A	Homo sapiens	DDX39A	66	38	638	18	3.638	6.88764e+07	2.15159e+08	5.74846e+07	2.17713e+08
Q9GZS3	WD repeat-containing protein 61	Homo sapiens	WDR61	69	12	112	12	4.853	7.55229e+06	3.75864e+07	5.86853e+06	4.25893e+07
P51571	Translocon-associated protein subunit delta	Homo sapiens	SSR4	36	5	77	5	2.987	7.02631e+06	2.47119e+07	6.50132e+06	2.05745e+07
Q9UHB9	Signal recognition particle subunit SRP68	Homo sapiens	SRP68	28	13	53	13	2.553	2.545e+06	7.9952e+06	2.28872e+06	7.03823e+06
P62841	40S ribosomal protein S15	Homo sapiens	RPS15	32	4	56	4	3.109	6.79031e+06	2.1493e+07	5.6807e+06	2.16291e+07
O43819	Protein SCO2 homolog, mitochondrial	Homo sapiens	SCO2	21	3	6	3	1.971	408468	1.11967e+06	359043	1.02136e+06
Q2TBE0	CWF19-like protein 2	Homo sapiens	CWF19L2	3	2	3	2	100	85094.3	417573		351382
Q9H2Y7	Zinc finger protein 106	Homo sapiens	ZNF106	13	15	33	15	0.564	4.08123e+06	3.65764e+06	3.08513e+06	3.93798e+06
P54709	Sodium/potassium-transporting ATPase subunit beta-3	Homo sapiens	ATP1B3	13	3	21	3	1.798	3.78759e+06	1.22961e+07	3.28792e+06	1.21921e+07
Q96FQ6	Protein S100-A16	Homo sapiens	S100A16	59	7	59	7	20.868	1.19948e+07	3.86301e+07	8.91759e+06	3.52518e+07
O15294	UDP-N-acetylglucosamine--peptide N-acetylglucosaminyltransferase 110 kDa subunit	Homo sapiens	OGT	54	42	281	42	7.458	1.96607e+07	1.36491e+08	1.42893e+07	1.25025e+08
Q9H9Y2	Ribosome production factor 1	Homo sapiens	RPF1	60	19	136	19	0.07	5.11154e+07	1.79931e+06	5.03118e+07	2.09606e+06
P17655	Calpain-2 catalytic subunit	Homo sapiens	CAPN2	30	17	65	17	0.645	2.25529e+07	9.66858e+06	1.8915e+07	1.06006e+07
Q9BVJ6	U3 small nucleolar RNA-associated protein 14 homolog A	Homo sapiens	UTP14A	64	54	459	54	0.606	1.1845e+08	6.65524e+07	1.09714e+08	6.54024e+07
Q9Y678	Coatomer subunit gamma-1	Homo sapiens	COPG1	38	27	134	27	0.643	3.47049e+07	3.83897e+07	3.62327e+07	4.4511e+07
Q96DF8	Splicing factor ESS-2 homolog	Homo sapiens	ESS2	21	7	26	7	0.86	2.487e+06	2.01706e+06	2.35412e+06	2.19315e+06
O14950	Myosin regulatory light chain 12B	Homo sapiens	MYL12B	66	11	179	6	0.705	1.27982e+08	8.34056e+07	1.05928e+08	7.65978e+07
O75190	DnaJ homolog subfamily B member 6	Homo sapiens	DNAJB6	45	11	55	10	0.451	1.21848e+07	4.42203e+06	9.9709e+06	4.22735e+06
P08651	Nuclear factor 1 C-type	Homo sapiens	NFIC	34	15	134	12	2.142	3.1482e+07	5.26959e+07	2.11983e+07	4.38287e+07
P61769	Beta-2-microglobulin	Homo sapiens	B2M	40	4	32	4	1.81	5.8813e+06	1.27791e+07	6.56388e+06	1.19426e+07
Q96NB3	Zinc finger protein 830	Homo sapiens	ZNF830	26	6	13	6	2.597	1.59379e+06	4.46297e+06	1.2942e+06	4.10496e+06
Q15345	Leucine-rich repeat-containing protein 41	Homo sapiens	LRRC41	17	10	35	10	5.569	461983	7.37315e+06	451822	6.67666e+06
Q12962	Transcription initiation factor TFIID subunit 10	Homo sapiens	TAF10	22	3	23	3	14.467	1.23922e+06	1.61477e+07	857475	1.42771e+07
Q7L2Z9	Centromere protein Q	Homo sapiens	CENPQ	13	3	9	3	0.484	522249	156096	404720	168254
Q15059	Bromodomain-containing protein 3	Homo sapiens	BRD3	37	22	135	16	5.615	2.96681e+06	2.01758e+07	1.11785e+06	1.8405e+07
Q9Y2D5	A-kinase anchor protein 2	Homo sapiens	AKAP2	47	30	169	30	4.621	3.78667e+07	7.94804e+07	3.46018e+07	5.6501e+07
P62829	60S ribosomal protein L23	Homo sapiens	RPL23	69	13	133	13	0.277	1.46107e+08	3.78739e+07	1.32379e+08	3.81926e+07
Q96S97	Myeloid-associated differentiation marker	Homo sapiens	MYADM	18	4	63	4	0.304	1.64388e+07	6.05562e+06	2.16774e+07	6.11088e+06
P55347	Homeobox protein PKNOX1	Homo sapiens	PKNOX1	17	5	16	4	100	173988	4.81293e+06		3.98162e+06
Q14146	Unhealthy ribosome biogenesis protein 2 homolog	Homo sapiens	URB2	26	37	163	37	0.241	3.79871e+07	4.58457e+06	3.20704e+07	4.7911e+06
Q9BVQ7	Spermatogenesis-associated protein 5-like protein 1	Homo sapiens	SPATA5L1	34	18	72	18	0.386	1.17434e+07	3.29528e+06	1.02945e+07	4.09327e+06
Q15024	Exosome complex component RRP42	Homo sapiens	EXOSC7	52	14	105	14	3.133	1.56137e+07	4.08019e+07	1.10384e+07	4.2714e+07
Q9Y3I0	RNA-splicing ligase RtcB homolog	Homo sapiens	RTCB	63	32	308	32	4	3.84277e+07	1.41022e+08	3.9204e+07	1.6394e+08
P07711	Cathepsin L1	Homo sapiens	CTSL	17	4	29	3	7.385	406042	2.69508e+06	341951	3.0531e+06
Q9P2J5	Leucine--tRNA ligase, cytoplasmic	Homo sapiens	LARS	3	4	8	4	1.177	762218	554319	419347	768267
O00232	26S proteasome non-ATPase regulatory subunit 12	Homo sapiens	PSMD12	48	25	172	25	10.306	1.30411e+07	1.15521e+08	1.02403e+07	1.27059e+08
P61024	Cyclin-dependent kinases regulatory subunit 1	Homo sapiens	CKS1B	73	4	24	4	16.04	671497	1.18748e+07	392150	9.67779e+06
Q12849	G-rich sequence factor 1	Homo sapiens	GRSF1	15	6	14	6	1.487	1.18037e+06	1.93706e+06	1.18317e+06	2.74825e+06
P04844	Dolichyl-diphosphooligosaccharide--protein glycosyltransferase subunit 2	Homo sapiens	RPN2	42	17	181	17	1.503	2.25128e+07	3.15857e+07	1.8158e+07	2.70733e+07
Q6P1J9	Parafibromin	Homo sapiens	CDC73	54	31	181	31	10.927	1.49285e+07	1.15766e+08	1.4615e+07	1.02097e+08
P62330	ADP-ribosylation factor 6	Homo sapiens	ARF6	42	7	73	6	0.931	9.30323e+06	1.03119e+07	8.98978e+06	8.85257e+06
P23258	Tubulin gamma-1 chain	Homo sapiens	TUBG1	37	11	51	11	2.211	4.52715e+06	1.28674e+07	3.79288e+06	9.25207e+06
Q9Y295	Developmentally-regulated GTP-binding protein 1	Homo sapiens	DRG1	19	6	21	5	2.734	1.18451e+06	4.01655e+06	1.04556e+06	3.70734e+06
Q8NB90	ATPase family protein 2 homolog	Homo sapiens	SPATA5	39	25	103	23	0.513	2.06157e+07	1.5688e+07	1.71127e+07	1.55062e+07
P07237	Protein disulfide-isomerase	Homo sapiens	P4HB	64	40	409	40	2.272	7.6272e+07	2.1978e+08	7.51921e+07	1.78909e+08
P05120	Plasminogen activator inhibitor 2	Homo sapiens	SERPINB2	6	2	2	2	100		271393		298115
Q8WX92	Negative elongation factor B	Homo sapiens	NELFB	11	5	24	5	5.395	317248	4.44548e+06	309593	4.80295e+06
P14550	Aldo-keto reductase family 1 member A1	Homo sapiens	AKR1A1	10	3	16	2	0.663	713655	382531	672618	429211
Q15113	Procollagen C-endopeptidase enhancer 1	Homo sapiens	PCOLCE	16	4	11	4	1.191	933541	1.74477e+06	936256	1.00441e+06
Q8N1G2	Cap-specific mRNA (nucleoside-2'-O-)-methyltransferase 1	Homo sapiens	CMTR1	35	28	130	28	8.515	2.52437e+06	3.09891e+07	854020	2.60032e+07
P14373	Zinc finger protein RFP	Homo sapiens	TRIM27	27	10	51	10	0.722	6.67075e+06	4.13818e+06	6.63099e+06	5.02371e+06
P49959	Double-strand break repair protein MRE11	Homo sapiens	MRE11	52	41	359	41	6.932	2.77522e+07	1.68738e+08	1.8483e+07	1.49166e+08
Q96KM6	Zinc finger protein 512B	Homo sapiens	ZNF512B	14	7	18	7	2.687	331197	1.17879e+06	225252	1.31125e+06
O00560	Syntenin-1	Homo sapiens	SDCBP	54	13	127	13	1.557	1.86178e+07	4.59783e+07	2.29783e+07	4.19798e+07
O75475	PC4 and SFRS1-interacting protein	Homo sapiens	PSIP1	65	40	537	38	2.137	1.53312e+08	3.21349e+08	1.35018e+08	2.89181e+08
Q9Y3C1	Nucleolar protein 16	Homo sapiens	NOP16	60	12	115	12	0.324	5.84718e+07	1.5745e+07	5.47182e+07	1.87452e+07
O00401	Neural Wiskott-Aldrich syndrome protein	Homo sapiens	WASL	14	4	7	4	5.519	292670	1.91969e+06	176038	1.90275e+06
Q96RN5	Mediator of RNA polymerase II transcription subunit 15	Homo sapiens	MED15	23	13	76	13	11.152	1.6876e+06	2.10645e+07	812843	1.79104e+07
P29084	Transcription initiation factor IIE subunit beta	Homo sapiens	GTF2E2	12	2	3	2	100	85330.8	439722		186209
Q99623	Prohibitin-2	Homo sapiens	PHB2	30	9	35	9	1.723	5.12255e+06	9.78918e+06	5.18291e+06	8.88973e+06
Q9UHV9	Prefoldin subunit 2	Homo sapiens	PFDN2	30	4	9	4	100		1.82668e+06		2.27641e+06
P54920	Alpha-soluble NSF attachment protein	Homo sapiens	NAPA	52	10	40	10	1.084	4.4272e+06	5.16041e+06	5.05252e+06	5.13341e+06
Q8N9T8	Protein KRI1 homolog	Homo sapiens	KRI1	24	12	87	12	0.598	1.09206e+07	5.7864e+06	9.82953e+06	5.95278e+06
O15321	Transmembrane 9 superfamily member 1	Homo sapiens	TM9SF1	3	2	2	2	0.347	285193		390556	85420.7
Q5SRE5	Nucleoporin NUP188 homolog	Homo sapiens	NUP188	31	44	321	44	1.496	5.80485e+07	5.58366e+07	4.97502e+07	5.68994e+07
Q9Y5X2	Sorting nexin-8	Homo sapiens	SNX8	42	16	72	16	4.341	2.12688e+06	1.56369e+07	1.83331e+06	1.56057e+07
Q8NCH0	Carbohydrate sulfotransferase 14	Homo sapiens	CHST14	7	2	12	2	0.653	455673	374709	553863	316782
Q9H6F5	Coiled-coil domain-containing protein 86	Homo sapiens	CCDC86	72	23	252	23	0.567	8.02134e+07	4.13868e+07	8.10591e+07	4.12557e+07
Q8WTT2	Nucleolar complex protein 3 homolog	Homo sapiens	NOC3L	51	37	285	37	0.316	1.25494e+08	3.92601e+07	1.08487e+08	4.6076e+07
Q9H8H0	Nucleolar protein 11	Homo sapiens	NOL11	60	38	256	38	0.119	2.24455e+08	1.95036e+07	2.45892e+08	1.65496e+07
Q8NEY8	Periphilin-1	Homo sapiens	PPHLN1	42	22	161	22	1.239	5.90149e+07	1.19877e+08	5.16356e+07	1.22835e+08
O00291	Huntingtin-interacting protein 1	Homo sapiens	HIP1	6	5	12	4	2.964	402938	1.22914e+06	502598	1.61954e+06
O60488	Long-chain-fatty-acid--CoA ligase 4	Homo sapiens	ACSL4	23	14	65	12	1.13	7.26487e+06	7.04311e+06	7.17462e+06	7.46269e+06
Q13523	Serine/threonine-protein kinase PRP4 homolog	Homo sapiens	PRPF4B	35	44	276	43	0.874	7.43833e+07	3.97659e+07	5.81515e+07	4.90015e+07
Q96G21	U3 small nucleolar ribonucleoprotein protein IMP4	Homo sapiens	IMP4	58	15	112	15	0.209	9.01192e+07	3.48551e+07	8.81896e+07	3.06057e+07
Q9NSE4	Isoleucine--tRNA ligase, mitochondrial	Homo sapiens	IARS2	6	5	13	5	0.348	1.11968e+06	272698	988065	90527.6
Q9H0J9	Protein mono-ADP-ribosyltransferase PARP12	Homo sapiens	PARP12	16	11	26	10	1.725	3.9916e+06	5.66757e+06	2.96969e+06	6.24035e+06
P45880	Voltage-dependent anion-selective channel protein 2	Homo sapiens	VDAC2	43	10	66	10	2.194	7.56918e+06	1.76661e+07	9.3943e+06	2.01946e+07
P25686	DnaJ homolog subfamily B member 2	Homo sapiens	DNAJB2	11	3	3	2	0.962	71406.9	72318.6	72138.4	72212.3
Q8TAD8	Smad nuclear-interacting protein 1	Homo sapiens	SNIP1	46	14	51	14	0.824	7.13518e+06	5.40297e+06	7.41738e+06	6.49879e+06
Q13547	Histone deacetylase 1	Homo sapiens	HDAC1	61	25	379	17	4.93	8.72663e+07	3.7343e+08	7.35798e+07	3.38697e+08
Q9H7N4	Splicing factor, arginine/serine-rich 19	Homo sapiens	SCAF1	25	24	143	23	1.083	2.64206e+07	1.64593e+07	1.73347e+07	2.05392e+07
Q6W2J9	BCL-6 corepressor	Homo sapiens	BCOR	1	2	4	2	100		116572		104883
Q01995	Transgelin	Homo sapiens	TAGLN	88	24	283	24	4.23	5.09432e+07	1.91176e+08	4.02326e+07	1.70359e+08
Q765P7	Protein MTSS 2	Homo sapiens	MTSS2	29	16	64	16	10.08	2.09993e+06	2.47032e+07	1.3871e+06	2.0742e+07
Q8TDD1	ATP-dependent RNA helicase DDX54	Homo sapiens	DDX54	54	47	294	46	0.29	1.24844e+08	3.39079e+07	1.07771e+08	4.21369e+07
O15516	Circadian locomoter output cycles protein kaput	Homo sapiens	CLOCK	2	2	3	2	100		901821		775836
Q32NC0	UPF0711 protein C18orf21	Homo sapiens	C18orf21	25	6	30	6	5.045	2.4426e+06	6.78283e+06	2.07621e+06	6.42499e+06
P56134	ATP synthase subunit f, mitochondrial	Homo sapiens	ATP5MF	26	2	19	2	2.167	284024	603652	284425	558160
O95573	Long-chain-fatty-acid--CoA ligase 3	Homo sapiens	ACSL3	13	7	31	5	0.741	1.58433e+06	1.1484e+06	1.42796e+06	1.06669e+06
O95202	Mitochondrial proton/calcium exchanger protein	Homo sapiens	LETM1	6	4	11	4	3.026	466613	1.57248e+06	82348.7	1.47098e+06
Q8NC51	Plasminogen activator inhibitor 1 RNA-binding protein	Homo sapiens	SERBP1	45	19	131	19	10.417	5.19874e+06	8.00997e+07	5.12362e+06	7.86663e+07
Q5RKV6	Exosome complex component MTR3	Homo sapiens	EXOSC6	38	9	84	9	3.545	1.5107e+07	4.36077e+07	1.22149e+07	4.37528e+07
Q8N556	Actin filament-associated protein 1	Homo sapiens	AFAP1	8	5	26	5	2.538	1.35953e+06	3.2549e+06	446622	2.98008e+06
Q9NY61	Protein AATF	Homo sapiens	AATF	47	21	177	21	0.283	4.87703e+07	1.49781e+07	5.43436e+07	1.66605e+07
Q15599	Na(+)/H(+) exchange regulatory cofactor NHE-RF2	Homo sapiens	SLC9A3R2	28	6	26	6	11.601	723502	9.61523e+06	614916	9.32476e+06
Q02750	Dual specificity mitogen-activated protein kinase kinase 1	Homo sapiens	MAP2K1	24	8	31	5	1.637	1.98452e+06	3.51194e+06	1.53777e+06	3.21047e+06
Q9UBI6	Guanine nucleotide-binding protein G(I)/G(S)/G(O) subunit gamma-12	Homo sapiens	GNG12	79	7	30	7	6.852	2.6632e+06	3.40203e+07	2.01671e+06	2.26346e+07
Q14204	Cytoplasmic dynein 1 heavy chain 1	Homo sapiens	DYNC1H1	58	258	2443	258	3.551	3.26596e+08	1.17873e+09	2.98472e+08	1.05095e+09
Q96E11	Ribosome-recycling factor, mitochondrial	Homo sapiens	MRRF	35	8	36	8	6.641	2.26443e+06	1.6013e+07	2.08655e+06	1.57157e+07
P30044	Peroxiredoxin-5, mitochondrial	Homo sapiens	PRDX5	36	5	27	5	0.828	4.12415e+06	3.51621e+06	4.37295e+06	3.82973e+06
Q4G0J3	La-related protein 7	Homo sapiens	LARP7	46	27	167	27	3.026	3.6561e+07	5.26203e+07	6.34034e+07	5.57274e+07
Q8NBQ5	Estradiol 17-beta-dehydrogenase 11	Homo sapiens	HSD17B11	16	4	17	4	1.584	4.32292e+06	7.95977e+06	2.66193e+06	6.64908e+06
Q92925	SWI/SNF-related matrix-associated actin-dependent regulator of chromatin subfamily D member 2	Homo sapiens	SMARCD2	56	31	236	24	4.173	2.83306e+07	1.08079e+08	2.07388e+07	1.05201e+08
P00973	2'-5'-oligoadenylate synthase 1	Homo sapiens	OAS1	4	2	2	2	1.742	1.50217e+06	3.10606e+06	1.17908e+06	2.07011e+06
Q7Z589	BRCA2-interacting transcriptional repressor EMSY	Homo sapiens	EMSY	17	16	50	16	3.317	2.4049e+06	8.4726e+06	1.41955e+06	8.34102e+06
Q10570	Cleavage and polyadenylation specificity factor subunit 1	Homo sapiens	CPSF1	45	54	403	54	3.298	5.25661e+07	1.45498e+08	3.9126e+07	1.57964e+08
P40926	Malate dehydrogenase, mitochondrial	Homo sapiens	MDH2	49	14	72	14	14.231	1.64042e+06	5.11715e+07	2.5538e+06	5.01351e+07
Q9Y421	Protein FAM32A	Homo sapiens	FAM32A	20	2	11	2	0.921	2.11185e+06	1.92492e+06	2.03115e+06	1.86302e+06
Q13045	Protein flightless-1 homolog	Homo sapiens	FLII	42	39	283	39	2.497	2.55421e+07	5.84798e+07	2.31992e+07	6.10489e+07
Q15014	Mortality factor 4-like protein 2	Homo sapiens	MORF4L2	60	13	59	10	4.329	2.62042e+06	1.08161e+07	1.0278e+06	6.63754e+06
P49585	Choline-phosphate cytidylyltransferase A	Homo sapiens	PCYT1A	21	5	17	5	1.688	994477	2.71895e+06	646308	2.52005e+06
O60828	Polyglutamine-binding protein 1	Homo sapiens	PQBP1	41	7	79	7	2.04	1.46811e+07	2.73826e+07	1.33783e+07	2.8932e+07
Q9ULU4	Protein kinase C-binding protein 1	Homo sapiens	ZMYND8	41	41	245	40	5.187	1.46784e+07	6.04022e+07	1.25326e+07	5.92868e+07
O95503	Chromobox protein homolog 6	Homo sapiens	CBX6	18	6	17	6	1.422	2.33145e+06	3.95502e+06	1.79e+06	4.18495e+06
P05141	ADP/ATP translocase 2	Homo sapiens	SLC25A5	46	15	127	4	0.426	6.39082e+07	2.67145e+07	5.86187e+07	2.56529e+07
Q9BUQ8	Probable ATP-dependent RNA helicase DDX23	Homo sapiens	DDX23	53	44	400	44	3.362	7.96994e+07	2.05867e+08	5.87365e+07	2.14861e+08
Q15742	NGFI-A-binding protein 2	Homo sapiens	NAB2	22	8	32	7	10.368	678057	8.55324e+06	161260	6.63611e+06
Q9UJ70	N-acetyl-D-glucosamine kinase	Homo sapiens	NAGK	26	7	27	7	0.677	2.48925e+06	788087	2.37504e+06	1.01236e+06
Q86W42	THO complex subunit 6 homolog	Homo sapiens	THOC6	78	20	178	20	1.425	3.98384e+07	4.36502e+07	3.40685e+07	4.83672e+07
P08238	Heat shock protein HSP 90-beta	Homo sapiens	HSP90AB1	62	54	645	30	1.078	2.93871e+08	2.78999e+08	2.73928e+08	2.9994e+08
Q96A33	Coiled-coil domain-containing protein 47	Homo sapiens	CCDC47	15	7	10	7	2.857	647670	3.5131e+06	380671	3.39869e+06
P29558	RNA-binding motif, single-stranded-interacting protein 1	Homo sapiens	RBMS1	42	11	111	7	0.773	2.87365e+07	5.28649e+07	3.23276e+07	5.61937e+07
Q9Y221	60S ribosome subunit biogenesis protein NIP7 homolog	Homo sapiens	NIP7	60	9	88	9	0.124	5.55759e+07	7.57545e+06	6.57906e+07	9.04905e+06
Q16763	Ubiquitin-conjugating enzyme E2 S	Homo sapiens	UBE2S	49	7	39	7	14.706	1.08856e+06	1.77255e+07	784902	1.43848e+07
Q9Y5J1	U3 small nucleolar RNA-associated protein 18 homolog	Homo sapiens	UTP18	61	27	220	27	0.082	9.91055e+07	1.59894e+07	1.01427e+08	1.43286e+07
Q16513	Serine/threonine-protein kinase N2	Homo sapiens	PKN2	18	11	19	11	1.782	366547	3.05956e+06	154684	2.90919e+06
Q2TAK8	PWWP domain-containing DNA repair factor 3A	Homo sapiens	PWWP3A	9	4	7	4	1.36	1.51771e+06	1.14558e+06	1.93264e+06	1.02002e+06
Q9UGL1	Lysine-specific demethylase 5B	Homo sapiens	KDM5B	6	8	20	8	1.09	1.1335e+06	1.2846e+06	732001	883753
P63172	Dynein light chain Tctex-type 1	Homo sapiens	DYNLT1	35	2	28	2	6.874	1.22101e+06	6.87456e+06	907436	6.89251e+06
P19532	Transcription factor E3	Homo sapiens	TFE3	39	15	90	10	5.07	1.17928e+07	3.37914e+07	9.12814e+06	3.88844e+07
Q9Y4I1	Unconventional myosin-Va	Homo sapiens	MYO5A	4	5	13	4	1.246	803089	1.39318e+06	600142	922045
Q96A65	Exocyst complex component 4	Homo sapiens	EXOC4	21	16	93	16	1.925	3.95995e+06	7.89202e+06	3.60958e+06	7.89961e+06
O14964	Hepatocyte growth factor-regulated tyrosine kinase substrate	Homo sapiens	HGS	4	3	5	3	0.656	1.04438e+06	555451	1.0696e+06	815932
P29401	Transketolase	Homo sapiens	TKT	57	29	258	29	3.61	1.77833e+07	7.10683e+07	1.82345e+07	7.51258e+07
Q13642	Four and a half LIM domains protein 1	Homo sapiens	FHL1	18	5	18	5	3.274	1.23288e+06	3.9314e+06	898219	3.82951e+06
Q96JC1	Vam6/Vps39-like protein	Homo sapiens	VPS39	19	15	54	15	4.149	1.58751e+06	7.98983e+06	1.14439e+06	7.77767e+06
P35244	Replication protein A 14 kDa subunit	Homo sapiens	RPA3	30	2	17	2	2.772	536042	1.55018e+06	338468	1.4999e+06
Q9H869	YY1-associated protein 1	Homo sapiens	YY1AP1	2	2	3	2	100	44066.5	411576		349763
Q9NS91	E3 ubiquitin-protein ligase RAD18	Homo sapiens	RAD18	22	10	28	10	3.648	886485	6.91542e+06	417104	6.94359e+06
Q9Y312	Protein AAR2 homolog	Homo sapiens	AAR2	15	4	16	4	4.623	307012	1.41999e+06	144419	1.43001e+06
Q92888	Rho guanine nucleotide exchange factor 1	Homo sapiens	ARHGEF1	24	18	53	18	3.153	2.08816e+06	1.01995e+07	1.99427e+06	1.04945e+07
Q9UKK3	Protein mono-ADP-ribosyltransferase PARP4	Homo sapiens	PARP4	18	23	117	23	2.864	4.25227e+06	1.84067e+07	4.3817e+06	2.15791e+07
P31270	Homeobox protein Hox-A11	Homo sapiens	HOXA11	15	4	15	2	3.108		219533	79395.2	300951
Q8WVM8	Sec1 family domain-containing protein 1	Homo sapiens	SCFD1	26	11	41	11	2.662	1.83623e+06	5.56203e+06	1.60141e+06	4.76025e+06
Q9UMS4	Pre-mRNA-processing factor 19	Homo sapiens	PRPF19	79	30	565	30	1.58	3.56653e+08	5.15415e+08	3.09644e+08	5.20894e+08
P13489	Ribonuclease inhibitor	Homo sapiens	RNH1	52	17	100	17	0.706	1.96622e+07	1.21248e+07	1.93473e+07	1.36035e+07
Q13123	Protein Red	Homo sapiens	IK	65	43	389	42	1.812	8.13499e+07	1.39298e+08	7.21484e+07	1.42572e+08
P26599	Polypyrimidine tract-binding protein 1	Homo sapiens	PTBP1	68	31	765	26	1.983	4.55137e+08	8.27608e+08	4.01685e+08	9.19398e+08
Q9Y570	Protein phosphatase methylesterase 1	Homo sapiens	PPME1	5	2	4	2	0.736	652207	248065	401201	456132
Q13310	Polyadenylate-binding protein 4	Homo sapiens	PABPC4	54	41	348	26	1.54	9.82231e+06	1.42967e+07	8.22577e+07	1.20102e+08
P05023	Sodium/potassium-transporting ATPase subunit alpha-1	Homo sapiens	ATP1A1	16	13	39	13	0.926	7.61343e+06	7.26898e+06	6.26815e+06	7.2314e+06
P02462	Collagen alpha-1(IV) chain	Homo sapiens	COL4A1	7	7	44	7	0.665	5.69602e+06	8.04249e+06	8.56077e+06	4.23329e+06
O15047	Histone-lysine N-methyltransferase SETD1A	Homo sapiens	SETD1A	22	28	109	26	8.625	8.19696e+06	2.60926e+07	5.66658e+06	2.52279e+07
Q96QK1	Vacuolar protein sorting-associated protein 35	Homo sapiens	VPS35	18	11	61	11	1.027	4.84743e+06	5.01235e+06	4.74782e+06	4.68095e+06
Q15061	WD repeat-containing protein 43	Homo sapiens	WDR43	62	37	347	37	0.101	3.19544e+08	1.39387e+08	3.25287e+08	1.53719e+08
O76094	Signal recognition particle subunit SRP72	Homo sapiens	SRP72	20	10	46	10	2.826	2.14967e+06	7.3251e+06	2.48464e+06	6.19569e+06
O95302	Peptidyl-prolyl cis-trans isomerase FKBP9	Homo sapiens	FKBP9	10	5	15	5	0.44	1.379e+07	5.63009e+06	1.41725e+07	5.13845e+06
Q9Y6X3	MAU2 chromatid cohesion factor homolog	Homo sapiens	MAU2	25	13	55	13	1.632	5.43472e+06	8.24654e+06	4.53135e+06	7.27692e+06
Q01813	ATP-dependent 6-phosphofructokinase, platelet type	Homo sapiens	PFKP	46	29	102	25	0.489	2.22735e+07	8.00682e+06	2.38164e+07	1.07815e+07
Q96JM3	Chromosome alignment-maintaining phosphoprotein 1	Homo sapiens	CHAMP1	50	39	314	39	1.722	5.48424e+07	7.29319e+07	4.35625e+07	7.66695e+07
Q5D862	Filaggrin-2	Homo sapiens	FLG2	7	9	25	9	0.198	2.42434e+06	822214	9.62591e+06	1.00626e+06
P12955	Xaa-Pro dipeptidase	Homo sapiens	PEPD	4	2	14	2	0.884	678140	429328	679636	544005
Q8IV63	Inactive serine/threonine-protein kinase VRK3	Homo sapiens	VRK3	4	2	9	2	0.475	475258	194808	350597	168770
Q9HD67	Unconventional myosin-X	Homo sapiens	MYO10	6	10	18	10	1.2	4.13772e+06	3.2941e+06	3.26577e+06	2.84131e+06
Q9Y4E5	E3 SUMO-protein ligase ZNF451	Homo sapiens	ZNF451	4	5	10	5	1.616	1.52656e+06	1.94314e+06	892086	1.55343e+06
Q709F0	Acyl-CoA dehydrogenase family member 11	Homo sapiens	ACAD11	4	3	4	3	100		924302		817859
Q06587	E3 ubiquitin-protein ligase RING1	Homo sapiens	RING1	48	11	138	9	3.455	6.96535e+06	2.17825e+07	5.41891e+06	2.254e+07
P62333	26S proteasome regulatory subunit 10B	Homo sapiens	PSMC6	70	28	240	28	10.544	1.90635e+07	1.25673e+08	1.34181e+07	1.38857e+08
Q5QJE6	Deoxynucleotidyltransferase terminal-interacting protein 2	Homo sapiens	DNTTIP2	63	45	315	44	0.157	1.40145e+08	2.40983e+07	1.44936e+08	2.7744e+07
P46734	Dual specificity mitogen-activated protein kinase kinase 3	Homo sapiens	MAP2K3	53	15	84	15	1.655	1.94961e+07	1.97337e+07	1.76345e+07	2.26689e+07
P00568	Adenylate kinase isoenzyme 1	Homo sapiens	AK1	12	2	5	2	0.619	821110	444294	746944	485077
Q9Y520	Protein PRRC2C	Homo sapiens	PRRC2C	7	13	38	12	3.585	2.0167e+06	9.24291e+06	1.37983e+06	1.01501e+07
Q9H2D6	TRIO and F-actin-binding protein	Homo sapiens	TRIOBP	19	50	429	49	6.326	6.00489e+07	2.39942e+08	5.42985e+07	2.18534e+08
Q9H2H8	Peptidyl-prolyl cis-trans isomerase-like 3	Homo sapiens	PPIL3	60	7	56	7	1.067	1.43172e+07	6.99458e+07	1.05706e+07	4.69386e+07
P35240	Merlin	Homo sapiens	NF2	22	10	40	10	4.417	1.6495e+06	1.53945e+07	1.69181e+06	1.69268e+07
Q13042	Cell division cycle protein 16 homolog	Homo sapiens	CDC16	24	11	43	11	8.812	4.53904e+06	2.20747e+07	7.00351e+06	2.53682e+07
Q93009	Ubiquitin carboxyl-terminal hydrolase 7	Homo sapiens	USP7	51	43	258	43	4.659	1.72416e+07	9.36176e+07	1.46533e+07	8.23375e+07
Q53TN4	Cytochrome b reductase 1	Homo sapiens	CYBRD1	17	4	19	4	1.312	1.95647e+06	4.06667e+06	1.92672e+06	2.90599e+06
Q6P9B6	MTOR-associated protein MEAK7	Homo sapiens	MEAK7	10	3	22	3	1.291	842222	1.05998e+06	757706	1.0535e+06
O75691	Small subunit processome component 20 homolog	Homo sapiens	UTP20	40	102	768	102	0.493	2.03261e+08	9.24052e+07	1.7848e+08	8.79219e+07
Q9ULW0	Targeting protein for Xklp2	Homo sapiens	TPX2	60	56	443	56	3.456	4.97546e+07	1.64798e+08	3.79576e+07	1.53972e+08
P55060	Exportin-2	Homo sapiens	CSE1L	24	20	77	20	0.929	5.38328e+07	3.23435e+07	4.27195e+07	4.11373e+07
Q6IE81	Protein Jade-1	Homo sapiens	JADE1	7	4	5	4	0.01	408623	87319.1	649081
P20908	Collagen alpha-1(V) chain	Homo sapiens	COL5A1	18	23	169	20	3.481	1.63922e+07	6.35952e+07	1.13111e+07	4.03445e+07
Q96QC0	Serine/threonine-protein phosphatase 1 regulatory subunit 10	Homo sapiens	PPP1R10	41	37	244	37	5.169	2.13645e+07	1.02769e+08	1.42768e+07	9.66307e+07
P08240	Signal recognition particle receptor subunit alpha	Homo sapiens	SRPRA	47	25	167	25	4.558	1.04115e+07	4.8864e+07	7.46447e+06	4.30985e+07
P21980	Protein-glutamine gamma-glutamyltransferase 2	Homo sapiens	TGM2	62	35	327	35	0.21	2.12141e+08	3.53378e+07	1.9753e+08	3.63993e+07
Q9ULV4	Coronin-1C	Homo sapiens	CORO1C	54	39	440	39	8.375	1.08594e+08	7.12536e+08	8.4829e+07	7.15436e+08
Q9BUJ2	Heterogeneous nuclear ribonucleoprotein U-like protein 1	Homo sapiens	HNRNPUL1	43	36	402	35	0.811	1.41578e+08	1.09794e+08	1.20046e+08	1.1048e+08
P61160	Actin-related protein 2	Homo sapiens	ACTR2	52	19	213	19	4.021	2.1264e+07	9.67435e+07	2.20921e+07	9.42505e+07
Q13263	Transcription intermediary factor 1-beta	Homo sapiens	TRIM28	82	50	584	50	13.298	4.82351e+07	5.2759e+08	3.00542e+07	4.74213e+08
Q9Y2A7	Nck-associated protein 1	Homo sapiens	NCKAP1	41	43	310	43	4.144	3.66404e+07	1.26147e+08	3.14973e+07	1.21388e+08
P56182	Ribosomal RNA processing protein 1 homolog A	Homo sapiens	RRP1	49	23	210	23	0.334	9.50125e+07	2.55252e+07	8.35261e+07	2.86312e+07
O43524	Forkhead box protein O3	Homo sapiens	FOXO3	6	2	7	2	100		875168		759145
Q02413	Desmoglein-1	Homo sapiens	DSG1	15	10	14	10	0.669	939155	2.01457e+06	3.55986e+06	1.71882e+06
Q9UKX7	Nuclear pore complex protein Nup50	Homo sapiens	NUP50	78	31	310	31	3.889	4.92091e+07	1.52099e+08	3.53287e+07	1.65201e+08
Q14865	AT-rich interactive domain-containing protein 5B	Homo sapiens	ARID5B	22	17	64	17	1.364	6.45056e+06	7.72196e+06	3.90074e+06	7.39402e+06
O94813	Slit homolog 2 protein	Homo sapiens	SLIT2	2	2	5	2	0.484	89442.4	205936	128768	268123
P55263	Adenosine kinase	Homo sapiens	ADK	5	2	3	2	0.991	506134	276582	581206	251478
Q9C0D4	Zinc finger protein 518B	Homo sapiens	ZNF518B	2	2	5	2	1.025	1.33545e+06	1.1089e+06	1.21802e+06	1.04123e+06
Q9BVL2	Nucleoporin p58/p45	Homo sapiens	NUP58	28	16	96	16	13.033	4.4591e+06	5.9618e+07	2.68521e+06	5.67896e+07
P11047	Laminin subunit gamma-1	Homo sapiens	LAMC1	2	3	3	3	0.443	292377		740792	125794
P84098	60S ribosomal protein L19	Homo sapiens	RPL19	33	11	94	11	0.772	7.22317e+07	4.65471e+07	5.86616e+07	4.42198e+07
P31153	S-adenosylmethionine synthase isoform type-2	Homo sapiens	MAT2A	11	4	7	4	0.861	1.87352e+06	1.53439e+06	1.94777e+06	1.68184e+06
P52926	High mobility group protein HMGI-C	Homo sapiens	HMGA2	48	9	179	9	0.416	1.44366e+08	6.08229e+07	1.56083e+08	8.16406e+07
P60228	Eukaryotic translation initiation factor 3 subunit E	Homo sapiens	EIF3E	23	10	49	10	2.205	6.12785e+06	8.05194e+06	5.0152e+06	1.1273e+07
Q15404	Ras suppressor protein 1	Homo sapiens	RSU1	43	15	170	15	9.473	1.89585e+07	1.65839e+08	1.56468e+07	1.51547e+08
O15511	Actin-related protein 2/3 complex subunit 5	Homo sapiens	ARPC5	67	8	59	8	4.373	1.0256e+07	4.40111e+07	8.73134e+06	4.56283e+07
Q9BYE7	Polycomb group RING finger protein 6	Homo sapiens	PCGF6	15	4	12	4	2.499	2.15173e+06	3.84319e+06	1.65113e+06	3.704e+06
Q13454	Tumor suppressor candidate 3	Homo sapiens	TUSC3	7	2	2	2			143815
P61224	Ras-related protein Rap-1b	Homo sapiens	RAP1B	57	11	115	3	2.192	1.79749e+07	4.02704e+07	1.89939e+07	3.9134e+07
Q8N7H5	RNA polymerase II-associated factor 1 homolog	Homo sapiens	PAF1	54	29	219	29	6.034	1.04909e+07	6.58707e+07	6.87476e+06	6.6379e+07
Q9UMX1	Suppressor of fused homolog	Homo sapiens	SUFU	9	3	12	3	100	43021.5	580181		180988
Q6P2C8	Mediator of RNA polymerase II transcription subunit 27	Homo sapiens	MED27	54	11	72	11	10.087	1.56837e+06	1.95928e+07	1.53316e+06	1.88843e+07
P46060	Ran GTPase-activating protein 1	Homo sapiens	RANGAP1	59	40	336	40	3.677	4.78439e+07	1.63012e+08	4.28637e+07	1.75836e+08
Q14011	Cold-inducible RNA-binding protein	Homo sapiens	CIRBP	58	11	119	10	1.971	2.4001e+07	3.30935e+07	1.98848e+07	3.76375e+07
Q14112	Nidogen-2	Homo sapiens	NID2	3	2	9	2	0.192	432491		718587	69899.5
Q9NWY4	Histone PARylation factor 1	Homo sapiens	HPF1	23	6	22	6	2.344	495012	4.45199e+06	701716	4.37865e+06
Q92973	Transportin-1	Homo sapiens	TNPO1	30	24	235	18	3.383	3.13351e+07	8.01944e+07	2.45609e+07	6.90663e+07
Q7Z478	ATP-dependent RNA helicase DHX29	Homo sapiens	DHX29	4	5	20	5	4.351	539675	1.18084e+06	490368	1.04813e+06
Q14147	Probable ATP-dependent RNA helicase DHX34	Homo sapiens	DHX34	9	7	10	7	1.876	161271	772906	167962	1.1785e+06
P10301	Ras-related protein R-Ras	Homo sapiens	RRAS	68	14	96	11	3.534	7.53682e+06	3.25953e+07	7.19205e+06	2.73711e+07
P35237	Serpin B6	Homo sapiens	SERPINB6	12	4	12	3	1.438	604489	957701	629526	961623
Q00537	Cyclin-dependent kinase 17	Homo sapiens	CDK17	8	4	22	2	0.703	446876	185181	391550	258304
P50502	Hsc70-interacting protein	Homo sapiens	ST13	25	8	40	8	3.638	5.69781e+06	1.79738e+07	4.87841e+06	1.92794e+07
Q96QD9	UAP56-interacting factor	Homo sapiens	FYTTD1	62	19	168	19	0.517	9.05958e+07	8.45575e+07	7.61355e+07	8.70244e+07
Q8WUZ0	B-cell CLL/lymphoma 7 protein family member C	Homo sapiens	BCL7C	70	7	47	6	3.669	4.09473e+06	1.30309e+07	3.43606e+06	1.33902e+07
O60293	Zinc finger C3H1 domain-containing protein	Homo sapiens	ZFC3H1	8	13	53	13	3.671	1.22011e+06	5.92581e+06	686460	5.57437e+06
Q8WU90	Zinc finger CCCH domain-containing protein 15	Homo sapiens	ZC3H15	22	6	12	6	1.703	139426	2.66405e+06	157348	2.38594e+06
O95625	Zinc finger and BTB domain-containing protein 11	Homo sapiens	ZBTB11	14	13	29	13	0.939	8.11266e+06	1.46532e+07	6.56184e+06	1.31068e+07
P62873	Guanine nucleotide-binding protein G(I)/G(S)/G(T) subunit beta-1	Homo sapiens	GNB1	72	17	182	10	4.078	9.39179e+06	4.55903e+07	7.47484e+06	3.58573e+07
Q96T37	RNA-binding protein 15	Homo sapiens	RBM15	56	47	351	42	0.956	6.33376e+07	4.93803e+07	5.64725e+07	5.42139e+07
O75717	WD repeat and HMG-box DNA-binding protein 1	Homo sapiens	WDHD1	17	15	40	15	100	520078	9.48277e+06		5.4336e+06
Q9NSY1	BMP-2-inducible protein kinase	Homo sapiens	BMP2K	3	2	3	2	100		276590		328896
P57678	Gem-associated protein 4	Homo sapiens	GEMIN4	9	7	25	7	1.062	2.16104e+07	1.45449e+07	1.91279e+07	1.46245e+07
O14965	Aurora kinase A	Homo sapiens	AURKA	30	10	40	8	3.343	1.77905e+06	5.98028e+06	1.77233e+06	5.09955e+06
P35241	Radixin	Homo sapiens	RDX	58	41	413	22	16.518	2.45321e+06	4.00946e+07	1.20177e+06	3.6848e+07
P62280	40S ribosomal protein S11	Homo sapiens	RPS11	67	15	163	15	0.331	1.18304e+08	3.78993e+07	1.1951e+08	3.93123e+07
Q92616	eIF-2-alpha kinase activator GCN1	Homo sapiens	GCN1	29	71	301	71	0.79	4.49797e+07	3.40472e+07	4.06683e+07	3.67804e+07
Q15269	Periodic tryptophan protein 2 homolog	Homo sapiens	PWP2	49	41	285	41	0.176	1.20251e+08	2.83936e+07	1.35615e+08	2.81304e+07
P13994	Coiled-coil domain-containing protein 130	Homo sapiens	CCDC130	20	4	7	4	0.783	658933	360716	640566	549279
Q96LR5	Ubiquitin-conjugating enzyme E2 E2	Homo sapiens	UBE2E2	23	3	4	3	16.209	158819	2.60016e+06	123375	2.29894e+06
P60842	Eukaryotic initiation factor 4A-I	Homo sapiens	EIF4A1	60	27	367	13	2.416	1.17747e+08	2.42658e+08	1.0811e+08	2.50342e+08
P05997	Collagen alpha-2(V) chain	Homo sapiens	COL5A2	14	14	77	13	2.577	7.19622e+06	2.49189e+07	5.66787e+06	1.44025e+07
P51114	Fragile X mental retardation syndrome-related protein 1	Homo sapiens	FXR1	39	16	82	14	4.964	5.27936e+06	2.75667e+07	5.02988e+06	3.12269e+07
P49006	MARCKS-related protein	Homo sapiens	MARCKSL1	18	3	16	3	100		4.0196e+06		3.3778e+06
Q9Y608	Leucine-rich repeat flightless-interacting protein 2	Homo sapiens	LRRFIP2	26	17	132	16	2.665	1.74092e+07	3.52838e+07	1.71274e+07	3.80984e+07
Q13308	Inactive tyrosine-protein kinase 7	Homo sapiens	PTK7	8	7	38	7	0.475	4.47152e+07	1.64236e+07	4.17943e+07	2.34275e+07
O60508	Pre-mRNA-processing factor 17	Homo sapiens	CDC40	68	28	193	28	0.614	3.99417e+07	1.90098e+07	3.5548e+07	2.15573e+07
O96005	Cleft lip and palate transmembrane protein 1	Homo sapiens	CLPTM1	4	3	4	3	0.58	548634	66521.9	613237	81603.2
Q9H9H4	Vacuolar protein sorting-associated protein 37B	Homo sapiens	VPS37B	7	2	2	2	100		335708		413532
Q96GN5	Cell division cycle-associated 7-like protein	Homo sapiens	CDCA7L	16	7	19	7	2.096	1.70619e+06	4.71855e+06	1.78394e+06	4.69656e+06
Q6P1K2	Polyamine-modulated factor 1	Homo sapiens	PMF1	23	4	25	4	1.599	1.65765e+06	2.71092e+06	1.57721e+06	2.57452e+06
Q8N8R7	ARL14 effector protein	Homo sapiens	ARL14EP	15	3	13	3	3.5	177802	940715	74561.4	1.07897e+06
Q14527	Helicase-like transcription factor	Homo sapiens	HLTF	9	6	18	6	1.834	715213	1.6722e+06	616966	1.76735e+06
O94986	Centrosomal protein of 152 kDa	Homo sapiens	CEP152	2	2	2	2	0.01	222662		162225
P23528	Cofilin-1	Homo sapiens	CFL1	94	20	308	14	1.306	1.61953e+08	2.12792e+08	1.59145e+08	2.17551e+08
Q8N5C6	S1 RNA-binding domain-containing protein 1	Homo sapiens	SRBD1	29	26	115	26	1.552	1.11931e+07	1.36166e+07	9.34695e+06	1.66806e+07
Q5VWQ0	Lysine-specific demethylase 9	Homo sapiens	RSBN1	4	2	4	2	1.844	323360	505051	226849	547722
Q4LE39	AT-rich interactive domain-containing protein 4B	Homo sapiens	ARID4B	27	27	106	26	5.076	2.27546e+06	2.23564e+07	1.86153e+06	2.31107e+07
P12814	Alpha-actinin-1	Homo sapiens	ACTN1	75	62	662	41	0.949	1.59114e+08	1.38737e+08	1.40867e+08	1.49328e+08
Q96I51	RCC1-like G exchanging factor-like protein	Homo sapiens	RCC1L	4	2	5	2	1.892	884671	1.77079e+06	953682	1.59831e+06
Q12931	Heat shock protein 75 kDa, mitochondrial	Homo sapiens	TRAP1	10	5	8	4	0.43	1.31059e+06	91785	1.1528e+06	235522
O43929	Origin recognition complex subunit 4	Homo sapiens	ORC4	30	9	25	9	4.584	698265	5.42475e+06	655458	5.55162e+06
P15924	Desmoplakin	Homo sapiens	DSP	12	31	81	31	0.335	1.66138e+07	1.09455e+07	2.25302e+07	1.02293e+07
P10233	Tegument protein VP22	Human herpesvirus 1 (strain 17)	UL49	72	17	113	17	0.912	3.0207e+06	2.21931e+06	3.95481e+07	3.4677e+07
O60832	H/ACA ribonucleoprotein complex subunit DKC1	Homo sapiens	DKC1	60	33	353	33	0.137	2.51329e+08	3.09174e+07	2.54475e+08	3.43424e+07
Q02543	60S ribosomal protein L18a	Homo sapiens	RPL18A	59	14	159	14	0.735	1.53168e+08	1.03487e+08	1.29682e+08	1.01291e+08
P40121	Macrophage-capping protein	Homo sapiens	CAPG	34	8	23	8	1.032	2.76408e+06	2.30114e+06	2.23348e+06	2.0535e+06
P61604	10 kDa heat shock protein, mitochondrial	Homo sapiens	HSPE1	71	9	47	9	15.924	653611	1.64169e+07	545123	1.80514e+07
Q8IWA0	WD repeat-containing protein 75	Homo sapiens	WDR75	56	40	285	40	0.104	1.21725e+08	1.49661e+07	1.31661e+08	1.50392e+07
O60664	Perilipin-3	Homo sapiens	PLIN3	41	11	43	11	1.845	2.70037e+06	6.22789e+06	2.31391e+06	6.18548e+06
Q9BUF5	Tubulin beta-6 chain	Homo sapiens	TUBB6	74	25	347	13	0.436	2.07095e+07	9.83983e+06	2.35951e+07	1.0919e+07
Q9ULG1	Chromatin-remodeling ATPase INO80	Homo sapiens	INO80	15	17	69	17	2.349	3.34153e+06	7.2019e+06	2.10123e+06	6.70803e+06
Q3B726	DNA-directed RNA polymerase I subunit RPA43	Homo sapiens	TWISTNB	10	3	5	3	2.753	424832	2.01027e+06	316877	1.82411e+06
P08254	Stromelysin-1	Homo sapiens	MMP3	12	4	11	4	0.483	521750	875797	500085	192419
Q6UB99	Ankyrin repeat domain-containing protein 11	Homo sapiens	ANKRD11	5	9	27	9	2.29	1.38092e+06	4.11007e+06	951875	3.52885e+06
P43235	Cathepsin K	Homo sapiens	CTSK	53	12	79	11	0.788	1.13746e+07	1.78399e+07	1.71855e+07	1.42059e+07
P42677	40S ribosomal protein S27	Homo sapiens	RPS27	42	6	80	3	0.363	5.29994e+07	1.85437e+07	5.2872e+07	1.99441e+07
Q99426	Tubulin-folding cofactor B	Homo sapiens	TBCB	27	5	16	5	0.534	5.20666e+06	876403	5.72837e+06	893547
P33991	DNA replication licensing factor MCM4	Homo sapiens	MCM4	44	29	139	29	6.322	1.69472e+07	4.25931e+07	1.35818e+07	4.73362e+07
Q9HAN9	Nicotinamide/nicotinic acid mononucleotide adenylyltransferase 1	Homo sapiens	NMNAT1	16	4	10	4	2.998	714486	1.52254e+06	489906	1.37927e+06
Q9Y5Z7	Host cell factor 2	Homo sapiens	HCFC2	31	18	104	16	2.529	3.7564e+06	8.54074e+06	2.55297e+06	8.83845e+06
Q8NHQ9	ATP-dependent RNA helicase DDX55	Homo sapiens	DDX55	17	6	37	6	1.176	1.14655e+06	2.30314e+06	1.23648e+06	2.26683e+06
P36873	Serine/threonine-protein phosphatase PP1-gamma catalytic subunit	Homo sapiens	PPP1CC	48	19	264	5	1.385	1.46006e+07	1.64253e+07	1.17879e+07	1.79615e+07
Q14232	Translation initiation factor eIF-2B subunit alpha	Homo sapiens	EIF2B1	14	4	11	4	2.198	417504	833133	236758	833334
Q9NQW7	Xaa-Pro aminopeptidase 1	Homo sapiens	XPNPEP1	5	2	10	2	1.002	216912	142541	123640	292301
P22234	Multifunctional protein ADE2	Homo sapiens	PAICS	23	8	18	8	1.035	2.0128e+06	2.50614e+06	2.27773e+06	2.8246e+06
Q13948	Protein CASP	Homo sapiens	CUX1	44	29	122	2	6.223	144871	1.86088e+06	114600	1.76184e+06
Q8WYP5	Protein ELYS	Homo sapiens	AHCTF1	49	92	692	92	0.745	1.56853e+08	8.87362e+07	1.35585e+08	1.01662e+08
Q53HL2	Borealin	Homo sapiens	CDCA8	63	16	110	16	0.557	4.19888e+07	1.95023e+07	3.64916e+07	2.22085e+07
Q8WV24	Pleckstrin homology-like domain family A member 1	Homo sapiens	PHLDA1	6	3	4	3	0.734	2.28221e+06	5.71542e+06	1.95456e+06	6.08123e+06
Q96CG8	Collagen triple helix repeat-containing protein 1	Homo sapiens	CTHRC1	23	5	23	5	9.283	260244	9.53848e+06	149147	8.01093e+06
Q13129	Zinc finger protein Rlf	Homo sapiens	RLF	5	6	9	6	0.607	1.08478e+06	284176	805851	394250
P02675	Fibrinogen beta chain	Homo sapiens	FGB	11	7	21	7	0.221	1.67314e+07	1.70989e+06	3.1811e+07	2.26567e+06
P10588	Nuclear receptor subfamily 2 group F member 6	Homo sapiens	NR2F6	26	9	32	8	5.153	2.77096e+06	1.45973e+07	1.71372e+06	1.38045e+07
Q5VZL5	Zinc finger MYM-type protein 4	Homo sapiens	ZMYM4	29	36	170	35	0.938	2.53496e+07	1.64591e+07	1.88702e+07	1.97344e+07
Q14686	Nuclear receptor coactivator 6	Homo sapiens	NCOA6	11	12	45	12	7.389	483809	9.63466e+06	417609	8.50657e+06
Q9UKB1	F-box/WD repeat-containing protein 11	Homo sapiens	FBXW11	4	2	5	2	0.842	1.1903e+06	320580	1.09836e+06	294879
Q9UBW8	COP9 signalosome complex subunit 7a	Homo sapiens	COPS7A	37	7	23	7	8.572	997104	1.08891e+07	652956	1.07122e+07
Q14694	Ubiquitin carboxyl-terminal hydrolase 10	Homo sapiens	USP10	13	8	22	8	4.15	842510	4.30606e+06	622262	4.72432e+06
O00268	Transcription initiation factor TFIID subunit 4	Homo sapiens	TAF4	30	20	88	20	6.394	2.22954e+06	1.9564e+07	1.73869e+06	1.99919e+07
Q9HD20	Manganese-transporting ATPase 13A1	Homo sapiens	ATP13A1	15	15	61	15	3.916	2.64184e+06	1.4482e+07	2.50716e+06	1.35953e+07
O75362	Zinc finger protein 217	Homo sapiens	ZNF217	9	8	29	7	6.958	84970.6	3.45427e+06	387078	2.93798e+06
Q5VUA4	Zinc finger protein 318	Homo sapiens	ZNF318	19	28	105	28	3.637	9.52631e+06	3.33693e+07	8.35575e+06	2.80341e+07
P37275	Zinc finger E-box-binding homeobox 1	Homo sapiens	ZEB1	39	27	141	25	6.287	1.82775e+07	3.7394e+07	1.70304e+07	3.53358e+07
P01137	Transforming growth factor beta-1 proprotein	Homo sapiens	TGFB1	8	2	6	2	4.253	149510	1.08502e+06	117656	853470
Q9H871	E3 ubiquitin-protein transferase RMND5A	Homo sapiens	RMND5A	8	3	5	3	0.693	295380	1.46945e+06	405261	1.24946e+06
P21926	CD9 antigen	Homo sapiens	CD9	7	2	5	2	100		795553		878709
Q6SPF0	Atherin	Homo sapiens	SAMD1	28	8	23	8	100	334906	4.80159e+06		3.88419e+06
Q9Y5U2	Protein TSSC4	Homo sapiens	TSSC4	26	9	27	9	5.871	2.27076e+06	1.2379e+07	1.52472e+06	1.14938e+07
P26038	Moesin	Homo sapiens	MSN	78	70	926	53	8.168	1.52232e+08	1.17652e+09	1.38382e+08	1.1237e+09
P47813	Eukaryotic translation initiation factor 1A, X-chromosomal	Homo sapiens	EIF1AX	34	5	51	5	5.294	3.57702e+06	2.4429e+07	3.22132e+06	2.47799e+07
Q92599	Septin-8	Homo sapiens	SEPTIN8	41	17	142	12	16.544	350031	1.80435e+07	144394	1.7949e+07
Q92900	Regulator of nonsense transcripts 1	Homo sapiens	UPF1	40	33	149	33	5.231	5.8257e+06	2.1559e+07	4.95839e+06	4.18125e+07
Q14257	Reticulocalbin-2	Homo sapiens	RCN2	28	9	22	9	0.678	1.74723e+06	1.23648e+06	3.1989e+06	1.26076e+06
Q96DM3	Regulator of MON1-CCZ1 complex	Homo sapiens	RMC1	10	4	6	4	100		657175		560355
Q9H2G2	STE20-like serine/threonine-protein kinase	Homo sapiens	SLK	3	4	22	2	0.4	408708	87571.7	305448	168788
P28482	Mitogen-activated protein kinase 1	Homo sapiens	MAPK1	59	19	139	13	5.488	1.40718e+07	6.16015e+07	1.29611e+07	6.07553e+07
O75446	Histone deacetylase complex subunit SAP30	Homo sapiens	SAP30	28	7	44	7	7.223	2.50188e+06	1.61972e+07	833701	1.56041e+07
Q6NYC1	Bifunctional arginine demethylase and lysyl-hydroxylase JMJD6	Homo sapiens	JMJD6	12	3	10	3	100		763089		855440
Q92890	Ubiquitin recognition factor in ER-associated degradation protein 1	Homo sapiens	UFD1	44	10	41	10	8.72	1.2904e+06	1.50958e+07	1.06239e+06	1.42814e+07
Q16851	UTP--glucose-1-phosphate uridylyltransferase	Homo sapiens	UGP2	18	7	38	7	0.818	6.14727e+06	8.65242e+06	4.71788e+06	8.9905e+06
Q8N2K0	Lysophosphatidylserine lipase ABHD12	Homo sapiens	ABHD12	21	7	33	7	2.974	1.10012e+06	4.04501e+06	1.0632e+06	3.89548e+06
Q04446	1,4-alpha-glucan-branching enzyme	Homo sapiens	GBE1	15	9	30	9	0.561	2.04087e+06	2.84277e+06	2.20512e+06	3.0437e+06
Q9NVR2	Integrator complex subunit 10	Homo sapiens	INTS10	42	22	172	22	3.589	1.06837e+07	3.31961e+07	7.55372e+06	3.21692e+07
O76021	Ribosomal L1 domain-containing protein 1	Homo sapiens	RSL1D1	62	44	456	44	0.081	4.97659e+08	3.20733e+07	4.65251e+08	4.00048e+07
P40429	60S ribosomal protein L13a	Homo sapiens	RPL13A	52	15	194	15	0.816	147193624	1.06094e+08	1.3613e+08	1.10447e+08
Q96HA7	Tonsoku-like protein	Homo sapiens	TONSL	7	6	15	6	0.678	3.03455e+06	861509	2.51328e+06	981639
Q13889	General transcription factor IIH subunit 3	Homo sapiens	GTF2H3	16	4	26	4	5.671	909892	5.03976e+06	367587	4.13982e+06
Q9HB90	Ras-related GTP-binding protein C	Homo sapiens	RRAGC	5	2	6	2	1.215	508032	666500	431998	603123
P00558	Phosphoglycerate kinase 1	Homo sapiens	PGK1	63	20	151	20	1.299	2.00815e+07	2.60809e+07	1.99377e+07	2.72076e+07
Q96EE3	Nucleoporin SEH1	Homo sapiens	SEH1L	78	23	185	23	8.738	1.03257e+07	6.96103e+07	7.71048e+06	7.175e+07
Q8WUF8	Cotranscriptional regulator FAM172A	Homo sapiens	FAM172A	18	4	13	4	2.946	614439	1.62519e+06	356735	1.63765e+06
P51659	Peroxisomal multifunctional enzyme type 2	Homo sapiens	HSD17B4	57	34	199	34	11.82	5.28599e+06	9.62229e+07	3.42733e+06	8.00962e+07
Q04206	Transcription factor p65	Homo sapiens	RELA	6	3	8	3	1.132	735963	920043	639430	694988
P49721	Proteasome subunit beta type-2	Homo sapiens	PSMB2	56	11	101	11	18.763	7.04268e+06	7.89384e+07	4.98382e+06	9.0359e+07
Q99584	Protein S100-A13	Homo sapiens	S100A13	55	8	49	8	16.516	2.09354e+06	4.44468e+07	1.97744e+06	3.67961e+07
Q9BXK1	Krueppel-like factor 16	Homo sapiens	KLF16	26	5	22	5	12.658	439616	1.28652e+07	132006	1.14561e+07
Q9UIG0	Tyrosine-protein kinase BAZ1B	Homo sapiens	BAZ1B	59	91	810	90	2.516	1.82464e+08	3.28445e+08	1.44749e+08	3.4734e+08
P21127	Cyclin-dependent kinase 11B	Homo sapiens	CDK11B	25	22	144	22	1.377	2.34347e+07	2.51276e+07	1.74673e+07	2.47004e+07
P09104	Gamma-enolase	Homo sapiens	ENO2	19	5	41	2	0.816	309633	184623	324276	238005
Q9UQR0	Sex comb on midleg-like protein 2	Homo sapiens	SCML2	21	11	36	11	3.478	1.87134e+06	1.14827e+07	1.30203e+06	1.06618e+07
Q9UQ35	Serine/arginine repetitive matrix protein 2	Homo sapiens	SRRM2	43	114	1132	114	0.528	3.5028e+08	1.64974e+08	3.09085e+08	1.83518e+08
P42704	Leucine-rich PPR motif-containing protein, mitochondrial	Homo sapiens	LRPPRC	19	20	61	20	0.603	6.72853e+06	5.60386e+06	5.8954e+06	5.51249e+06
P05114	Non-histone chromosomal protein HMG-14	Homo sapiens	HMGN1	69	14	201	14	0.703	9.58885e+07	5.59169e+07	6.80372e+07	5.26977e+07
P21796	Voltage-dependent anion-selective channel protein 1	Homo sapiens	VDAC1	66	15	130	14	4.142	8.73992e+06	3.72207e+07	9.46882e+06	4.44664e+07
P31943	Heterogeneous nuclear ribonucleoprotein H	Homo sapiens	HNRNPH1	60	28	860	17	0.685	1.15106e+09	6.38066e+08	1.1e+09	7.52761e+08
P50990	T-complex protein 1 subunit theta	Homo sapiens	CCT8	76	42	311	42	4.554	6.01868e+07	1.89157e+08	4.85736e+07	1.91712e+08
O95782	AP-2 complex subunit alpha-1	Homo sapiens	AP2A1	37	29	226	19	3.43	2.87475e+07	7.92561e+07	2.50316e+07	7.91921e+07
P62899	60S ribosomal protein L31	Homo sapiens	RPL31	54	10	126	10	0.814	9.96831e+07	7.96249e+07	8.5756e+07	7.42005e+07
P49736	DNA replication licensing factor MCM2	Homo sapiens	MCM2	44	28	125	28	8.878	3.9554e+06	3.97111e+07	2.93446e+06	4.13468e+07
P83916	Chromobox protein homolog 1	Homo sapiens	CBX1	42	12	173	11	0.202	5.88182e+07	1.0552e+07	5.83216e+07	1.20264e+07
Q9NYL9	Tropomodulin-3	Homo sapiens	TMOD3	39	14	77	14	0.812	1.39881e+07	9.08338e+06	1.12952e+07	9.37558e+06
Q96SB8	Structural maintenance of chromosomes protein 6	Homo sapiens	SMC6	38	36	180	36	0.736	2.77461e+07	1.77212e+07	2.53945e+07	1.899e+07
O00299	Chloride intracellular channel protein 1	Homo sapiens	CLIC1	73	14	137	13	0.539	4.38842e+07	2.54649e+07	4.34979e+07	2.68225e+07
Q8IZ69	tRNA (uracil-5-)-methyltransferase homolog A	Homo sapiens	TRMT2A	3	2	7	2	4.156		2.52635e+06	77094.4	2.67612e+06
Q8TEQ6	Gem-associated protein 5	Homo sapiens	GEMIN5	13	14	32	14	3.593	3.72619e+06	8.45637e+06	3.54319e+06	1.13847e+07
P10619	Lysosomal protective protein	Homo sapiens	CTSA	4	2	6	2	0.641	295509	666724	1.15922e+06	762424
Q8NCN4	E3 ubiquitin-protein ligase RNF169	Homo sapiens	RNF169	23	9	40	9	1.151	2.70308e+06	4.77313e+06	1.7382e+06	4.32854e+06
O43463	Histone-lysine N-methyltransferase SUV39H1	Homo sapiens	SUV39H1	16	7	25	7	2.269	1.08776e+07	8.68903e+06	9.91846e+06	8.93201e+06
Q96A26	Protein FAM162A	Homo sapiens	FAM162A	12	2	2	2	1.209	8.38079e+06	9.21255e+06	7.71253e+06	9.69695e+06
Q8IV48	3'-5' exoribonuclease 1	Homo sapiens	ERI1	7	2	6	2	3.036	222676	643654	106910	706637
Q00978	Interferon regulatory factor 9	Homo sapiens	IRF9	39	14	62	14	8.418	2.27142e+06	2.73745e+07	1.16948e+06	2.18728e+07
Q9UGU5	HMG domain-containing protein 4	Homo sapiens	HMGXB4	16	4	32	4	2.761	1.23754e+06	3.7768e+06	1.11666e+06	3.5339e+06
Q8IY81	pre-rRNA 2'-O-ribose RNA methyltransferase FTSJ3	Homo sapiens	FTSJ3	48	36	296	36	0.215	1.65165e+08	2.35066e+07	1.3729e+08	2.74671e+07
P09874	Poly [ADP-ribose] polymerase 1	Homo sapiens	PARP1	62	75	938	75	4.484	1.54447e+08	5.69259e+08	1.37747e+08	5.82403e+08
P40425	Pre-B-cell leukemia transcription factor 2	Homo sapiens	PBX2	34	9	48	5	5.488	175694	4.76714e+06	135447	4.02906e+06
Q6DD87	Zinc finger protein 787	Homo sapiens	ZNF787	36	9	55	9	5.589	1.6191e+06	1.58829e+07	692927	1.38053e+07
Q9Y2D4	Exocyst complex component 6B	Homo sapiens	EXOC6B	8	4	25	4	1.073	676583	720383	646664	799595
P48634	Protein PRRC2A	Homo sapiens	PRRC2A	5	7	15	6	2.192	1.19207e+06	3.17072e+06	1.98879e+06	2.91126e+06
Q96BJ3	Axin interactor, dorsalization-associated protein	Homo sapiens	AIDA	17	4	19	4	1.432	861522	1.3094e+06	927502	1.34752e+06
O14980	Exportin-1	Homo sapiens	XPO1	31	29	254	29	1.518	2.83092e+07	3.9283e+07	2.72696e+07	4.60795e+07
P08195	4F2 cell-surface antigen heavy chain	Homo sapiens	SLC3A2	4	2	6	2	2.218	112771	286589	100046	221950
P26447	Protein S100-A4	Homo sapiens	S100A4	46	6	66	6	2.243	1.47214e+07	3.6313e+07	2.2173e+07	4.65345e+07
Q96B26	Exosome complex component RRP43	Homo sapiens	EXOSC8	38	10	92	10	2.902	1.03817e+07	2.70723e+07	8.63616e+06	2.82238e+07
Q9P2N6	KAT8 regulatory NSL complex subunit 3	Homo sapiens	KANSL3	18	11	37	11	5.201	1.22981e+06	8.45215e+06	741158	7.12637e+06
Q05682	Caldesmon	Homo sapiens	CALD1	53	70	852	70	22.567	8.45445e+07	1.3331e+09	7.79145e+07	1.13648e+09
O14908	PDZ domain-containing protein GIPC1	Homo sapiens	GIPC1	52	13	73	13	2.112	5.60685e+06	1.58046e+07	6.02217e+06	1.40117e+07
Q9Y3B2	Exosome complex component CSL4	Homo sapiens	EXOSC1	52	9	112	9	3.821	1.05384e+07	3.26744e+07	8.97754e+06	2.62333e+07
P47897	Glutamine--tRNA ligase	Homo sapiens	QARS	15	9	19	9	0.945	2.36406e+06	1.11711e+06	1.86356e+06	1.57173e+06
Q09666	Neuroblast differentiation-associated protein AHNAK	Homo sapiens	AHNAK	85	415	3899	415	6.216	4.73539e+08	2.86764e+09	3.38014e+08	2.3804e+09
Q15366	Poly(rC)-binding protein 2	Homo sapiens	PCBP2	70	16	337	10	4.089	5.78505e+07	1.94762e+08	5.83108e+07	2.03483e+08
P25311	Zinc-alpha-2-glycoprotein	Homo sapiens	AZGP1	17	4	10	4	0.374	162101		1.16821e+06	92607.2
P30533	Alpha-2-macroglobulin receptor-associated protein	Homo sapiens	LRPAP1	23	7	31	7	2.619	1.58915e+06	8.43126e+06	2.41854e+06	6.78372e+06
Q8TD55	Pleckstrin homology domain-containing family O member 2	Homo sapiens	PLEKHO2	3	2	2	2	0.01	221145		255375
Q9H9L4	KAT8 regulatory NSL complex subunit 2	Homo sapiens	KANSL2	20	8	21	8	4.809	532148	4.8107e+06	157004	4.70468e+06
P46013	Proliferation marker protein Ki-67	Homo sapiens	MKI67	71	231	2169	231	0.86	6.23681e+08	3.80571e+08	4.18322e+08	4.07783e+08
Q14149	MORC family CW-type zinc finger protein 3	Homo sapiens	MORC3	35	26	112	26	3.587	5.59332e+06	2.4848e+07	4.06479e+06	2.28392e+07
P10238	mRNA export factor	Human herpesvirus 1 (strain 17)	UL54	14	3	3	3	0.659			348263	178780
Q6P996	Pyridoxal-dependent decarboxylase domain-containing protein 1	Homo sapiens	PDXDC1	27	14	47	14	3.455	6.51961e+06	1.57922e+06	6.75742e+06	1.86736e+06
Q96BN2	Transcriptional adapter 1	Homo sapiens	TADA1	17	4	12	4	3.199	430231	2.01359e+06	321455	1.71958e+06
Q71U36	Tubulin alpha-1A chain	Homo sapiens	TUBA1A	70	26	488	2	0.595	4.65041e+08	2.61779e+08	4.3855e+08	2.77468e+08
P15170	Eukaryotic peptide chain release factor GTP-binding subunit ERF3A	Homo sapiens	GSPT1	53	26	122	26	4.748	1.14045e+07	4.22289e+07	1.15762e+07	8.24197e+07
P15311	Ezrin	Homo sapiens	EZR	62	51	593	36	15.232	3.27076e+07	4.40353e+08	2.55878e+07	4.16484e+08
Q9HAV4	Exportin-5	Homo sapiens	XPO5	4	3	4	3	3.619	178699	634762	175843	642870
Q9Y2W1	Thyroid hormone receptor-associated protein 3	Homo sapiens	THRAP3	53	78	904	76	1.944	3.49809e+08	5.59878e+08	3.01035e+08	6.61972e+08
Q14202	Zinc finger MYM-type protein 3	Homo sapiens	ZMYM3	14	13	49	12	1.832	6.15835e+06	7.0711e+06	4.4597e+06	7.91874e+06
Q9ULR0	Pre-mRNA-splicing factor ISY1 homolog	Homo sapiens	ISY1	48	20	141	20	0.87	41019256	2.74605e+07	3.64873e+07	2.76217e+07
P14316	Interferon regulatory factor 2	Homo sapiens	IRF2	50	11	62	11	4.338	2.7102e+06	1.4223e+07	1.26448e+06	1.1673e+07
Q8N4V1	Membrane magnesium transporter 1	Homo sapiens	MMGT1	34	3	10	3	100		2.65747e+06		2.21986e+06
Q99547	M-phase phosphoprotein 6	Homo sapiens	MPHOSPH6	52	10	69	10	3.633	6.32404e+06	1.92884e+07	5.71298e+06	2.10659e+07
Q86XI2	Condensin-2 complex subunit G2	Homo sapiens	NCAPG2	14	12	67	12	1.358	4.60714e+06	6.73064e+06	2.77611e+06	4.45947e+06
P11142	Heat shock cognate 71 kDa protein	Homo sapiens	HSPA8	69	52	1174	36	2.573	9.29703e+08	2.13908e+09	8.83184e+08	2.19913e+09
Q8IXH7	Negative elongation factor C/D	Homo sapiens	NELFCD	14	6	16	6	10.711	178363	3.20626e+06	74844.7	2.85824e+06
P49761	Dual specificity protein kinase CLK3	Homo sapiens	CLK3	3	2	7	2	0.771	890789	580893	756432	484373
P28749	Retinoblastoma-like protein 1	Homo sapiens	RBL1	2	2	5	2	4.04	460182	1.99951e+06	455672	1.97629e+06
P09543	2',3'-cyclic-nucleotide 3'-phosphodiesterase	Homo sapiens	CNP	44	23	169	22	1.283	3.29711e+07	4.29142e+07	3.02509e+07	3.40008e+07
Q8IYL3	UPF0688 protein C1orf174	Homo sapiens	C1orf174	44	6	26	6	3.893	3.35993e+06	1.10922e+07	2.34324e+06	1.07242e+07
Q12797	Aspartyl/asparaginyl beta-hydroxylase	Homo sapiens	ASPH	40	26	190	26	2.77	1.74589e+07	4.92544e+07	1.76004e+07	4.8871e+07
Q06546	GA-binding protein alpha chain	Homo sapiens	GABPA	37	11	42	11	6.636	410235	8.35105e+06	143227	7.80477e+06
O00231	26S proteasome non-ATPase regulatory subunit 11	Homo sapiens	PSMD11	68	33	298	33	9.211	2.13442e+07	1.51476e+08	1.66593e+07	1.69211e+08
O75319	RNA/RNP complex-1-interacting phosphatase	Homo sapiens	DUSP11	30	7	24	7	0.49	2.94113e+06	1.05255e+06	2.8594e+06	867940
P22830	Ferrochelatase, mitochondrial	Homo sapiens	FECH	4	2	3	2	2.999	111570	911802	119209	784810
Q9BQ61	Telomerase RNA component interacting RNase	Homo sapiens	TRIR	55	18	167	18	13.678	1.14859e+07	1.36434e+08	6.26199e+06	1.2593e+08
P06396	Gelsolin	Homo sapiens	GSN	43	25	214	25	0.79	4.08722e+07	3.34767e+07	3.43567e+07	3.00291e+07
Q7Z739	YTH domain-containing family protein 3	Homo sapiens	YTHDF3	13	7	16	4	4.254	1.11451e+06	4.78567e+06	1.11627e+06	6.53392e+06
Q8IWC1	MAP7 domain-containing protein 3	Homo sapiens	MAP7D3	7	5	8	5	2.586	480901	1.77116e+06	505193	1.78965e+06
Q9Y2H6	Fibronectin type-III domain-containing protein 3A	Homo sapiens	FNDC3A	9	8	29	8	6.143	427354	4.94799e+06	291312	4.47007e+06
O60749	Sorting nexin-2	Homo sapiens	SNX2	11	5	15	4	1.146	1.92848e+06	1.63028e+06	1.71911e+06	1.65671e+06
Q96GY0	Zinc finger C2HC domain-containing protein 1A	Homo sapiens	ZC2HC1A	15	4	7	4	3.962	280644	1.74306e+06	158681	1.55883e+06
O00139	Kinesin-like protein KIF2A	Homo sapiens	KIF2A	22	16	52	14	3.009	3.1863e+06	1.36676e+07	1.83204e+06	1.31876e+07
P32969	60S ribosomal protein L9	Homo sapiens	RPL9	71	13	192	13	0.752	8.11521e+07	6.16967e+07	7.68793e+07	5.60009e+07
Q9UNS2	COP9 signalosome complex subunit 3	Homo sapiens	COPS3	32	9	45	9	5.797	3.00547e+06	1.21204e+07	2.70046e+06	1.25542e+07
Q9UIL1	Short coiled-coil protein	Homo sapiens	SCOC	18	2	6	2	100		1.1266e+06		1.1545e+06
P01023	Alpha-2-macroglobulin	Homo sapiens	A2M	5	7	59	5	0.497	2.80827e+08	8.19326e+07	2.68308e+08	9.48114e+07
Q09472	Histone acetyltransferase p300	Homo sapiens	EP300	11	19	63	8	8.195	407107	1.33956e+07	342907	1.13314e+07
O75928	E3 SUMO-protein ligase PIAS2	Homo sapiens	PIAS2	4	2	3	2	6.423	74263.1	1.07085e+06	43242	969159
P34932	Heat shock 70 kDa protein 4	Homo sapiens	HSPA4	48	33	187	32	5.762	9.13721e+06	4.02819e+07	5.91182e+06	4.49787e+07
Q9HB58	Sp110 nuclear body protein	Homo sapiens	SP110	44	22	157	22	0.109	7.22569e+07	3.62129e+06	4.46395e+07	4.14556e+06
P09913	Interferon-induced protein with tetratricopeptide repeats 2	Homo sapiens	IFIT2	7	3	7	2	0.735	850141	608959	559372	422628
P17096	High mobility group protein HMG-I/HMG-Y	Homo sapiens	HMGA1	73	14	300	14	0.476	8.35652e+08	3.95528e+08	7.99477e+08	4.41188e+08
O15265	Ataxin-7	Homo sapiens	ATXN7	2	2	2	2	3.389	216292	680557	118106	626899
P46736	Lys-63-specific deubiquitinase BRCC36	Homo sapiens	BRCC3	17	5	21	5	2.427	1.13054e+06	3.29054e+06	764656	3.21106e+06
Q9BSI4	TERF1-interacting nuclear factor 2	Homo sapiens	TINF2	7	2	2	2
P46779	60S ribosomal protein L28	Homo sapiens	RPL28	65	15	157	15	0.821	1.26073e+08	9.28569e+07	1.03667e+08	9.84204e+07
Q92985	Interferon regulatory factor 7	Homo sapiens	IRF7	8	4	7	4	4.44	778971	2.89542e+06	85470.8	1.63799e+06
P51530	DNA replication ATP-dependent helicase/nuclease DNA2	Homo sapiens	DNA2	1	2	6	2	5.778	341287	2.05882e+06	307332	2.63736e+06
P06702	Protein S100-A9	Homo sapiens	S100A9	54	8	17	8	0.387	438692	393533	2.16636e+06	459880
Q9NVF7	F-box only protein 28	Homo sapiens	FBXO28	15	4	10	4	2.078	435551	1.88134e+06	302908	1.6528e+06
Q8WVM7	Cohesin subunit SA-1	Homo sapiens	STAG1	43	45	357	33	0.799	6.62851e+07	4.73253e+07	6.31588e+07	4.74728e+07
Q9H0L4	Cleavage stimulation factor subunit 2 tau variant	Homo sapiens	CSTF2T	56	25	156	15	9.21	1.23854e+07	1.1493e+08	8.39327e+06	1.04449e+08
Q8IY18	Structural maintenance of chromosomes protein 5	Homo sapiens	SMC5	27	25	105	25	0.793	1.67379e+07	1.10451e+07	1.44008e+07	1.01995e+07
O43172	U4/U6 small nuclear ribonucleoprotein Prp4	Homo sapiens	PRPF4	75	31	326	31	5.207	3.85535e+07	1.63357e+08	2.83244e+07	1.56308e+08
O15119	T-box transcription factor TBX3	Homo sapiens	TBX3	26	19	86	15	4.721	6.89384e+06	3.25645e+07	3.80499e+06	2.43873e+07
Q13950	Runt-related transcription factor 2	Homo sapiens	RUNX2	24	9	53	6	2.523	4.76054e+06	1.18982e+07	3.47086e+06	1.02644e+07
P30153	Serine/threonine-protein phosphatase 2A 65 kDa regulatory subunit A alpha isoform	Homo sapiens	PPP2R1A	39	23	274	19	3.789	3.4437e+07	1.27692e+08	3.21202e+07	1.1802e+08
Q07020	60S ribosomal protein L18	Homo sapiens	RPL18	46	11	132	11	0.577	2.3538e+08	1.04918e+08	1.94743e+08	1.19069e+08
Q99719	Septin-5	Homo sapiens	SEPTIN5	6	2	6	2	100		947527		755882
Q86WX3	Active regulator of SIRT1	Homo sapiens	RPS19BP1	40	5	28	5	1.604	3.14129e+06	5.24179e+06	3.43494e+06	5.24189e+06
P60953	Cell division control protein 42 homolog	Homo sapiens	CDC42	49	9	87	8	3.567	8.00615e+06	3.37826e+07	7.63608e+06	3.16652e+07
Q14566	DNA replication licensing factor MCM6	Homo sapiens	MCM6	41	30	173	30	7.515	6.82888e+06	5.88172e+07	6.51779e+06	6.37327e+07
O60506	Heterogeneous nuclear ribonucleoprotein Q	Homo sapiens	SYNCRIP	70	53	1239	42	2.453	7.34219e+08	1.31163e+09	7.05037e+08	1.72396e+09
O43670	BUB3-interacting and GLEBS motif-containing protein ZNF207	Homo sapiens	ZNF207	18	10	113	10	5.567	1.58825e+07	6.75484e+07	1.16106e+07	6.40329e+07
Q9H2K0	Translation initiation factor IF-3, mitochondrial	Homo sapiens	MTIF3	8	2	2	2	100		796770		666873
P53990	IST1 homolog	Homo sapiens	IST1	21	4	11	4	6.996	335272	4.29378e+06	336264	4.27583e+06
Q92759	General transcription factor IIH subunit 4	Homo sapiens	GTF2H4	30	10	29	10	3.763	1.1585e+06	8.12094e+06	910819	7.00013e+06
P30520	Adenylosuccinate synthetase isozyme 2	Homo sapiens	ADSS2	8	2	4	2	0.52	246641	69865.4	255740	56116.9
P61599	N-alpha-acetyltransferase 20	Homo sapiens	NAA20	35	6	23	6	100		3.1551e+06		2.70402e+06
P61923	Coatomer subunit zeta-1	Homo sapiens	COPZ1	25	3	15	3	2.617	426980	1.86912e+06	432679	2.06766e+06
P53618	Coatomer subunit beta	Homo sapiens	COPB1	37	26	159	26	0.619	2.3431e+07	1.52155e+07	2.53693e+07	1.52147e+07
Q12873	Chromodomain-helicase-DNA-binding protein 3	Homo sapiens	CHD3	23	36	251	18	2.891	3.31064e+06	8.95867e+06	1.68612e+06	7.89798e+06
P30086	Phosphatidylethanolamine-binding protein 1	Homo sapiens	PEBP1	64	7	36	7	8.493	819078	1.02019e+07	882455	1.21788e+07
P55769	NHP2-like protein 1	Homo sapiens	SNU13	46	8	124	8	0.305	2.37169e+08	7.45573e+07	2.35192e+08	7.11826e+07
Q9UKI8	Serine/threonine-protein kinase tousled-like 1	Homo sapiens	TLK1	10	5	14	2	100		204996		175039
O75955	Flotillin-1	Homo sapiens	FLOT1	45	17	106	17	0.601	1.79441e+07	1.19209e+07	1.78298e+07	9.1245e+06
Q13227	G protein pathway suppressor 2	Homo sapiens	GPS2	5	2	5	2	7.542	426944	2.5606e+06	264417	2.30127e+06
P68104	Elongation factor 1-alpha 1	Homo sapiens	EEF1A1	70	33	1326	33	4.695	7.92006e+08	3.67953e+09	7.53048e+08	3.22901e+09
P51809	Vesicle-associated membrane protein 7	Homo sapiens	VAMP7	14	2	2	2	1.031	255005	240766	224245	197162
O00255	Menin	Homo sapiens	MEN1	20	11	51	11	3.962	4.7308e+06	1.4932e+07	3.29418e+06	1.41367e+07
Q9Y3X0	Coiled-coil domain-containing protein 9	Homo sapiens	CCDC9	35	18	153	18	3.671	1.87317e+07	6.73916e+07	1.49666e+07	7.0507e+07
P10226	DNA polymerase processivity factor	Human herpesvirus 1 (strain 17)	UL42	31	10	23	10	0.137			6.50442e+06	395357
Q15257	Serine/threonine-protein phosphatase 2A activator	Homo sapiens	PTPA	10	3	12	3	1.634	1.00503e+06	2.69268e+06	1.13928e+06	3.24563e+06
P49023	Paxillin	Homo sapiens	PXN	10	4	6	4	0.634	850660	593068	505422	608531
P78346	Ribonuclease P protein subunit p30	Homo sapiens	RPP30	66	16	151	16	6.338	7864581	4.46673e+07	5.87355e+06	4.22442e+07
Q15042	Rab3 GTPase-activating protein catalytic subunit	Homo sapiens	RAB3GAP1	4	3	4	3	0.01	584292		428906
Q12965	Unconventional myosin-Ie	Homo sapiens	MYO1E	5	5	19	4	0.997	1.04233e+06	883950	952353	883394
Q9NQG5	Regulation of nuclear pre-mRNA domain-containing protein 1B	Homo sapiens	RPRD1B	63	18	164	14	2.161	2.10069e+07	3.59507e+07	2.04575e+07	3.90037e+07
O14578	Citron Rho-interacting kinase	Homo sapiens	CIT	15	26	74	26	1.661	8.78729e+06	1.74501e+07	9.35301e+06	1.49066e+07
O75306	NADH dehydrogenase [ubiquinone] iron-sulfur protein 2, mitochondrial	Homo sapiens	NDUFS2	5	2	5	2	1.057	701697	584437	633796	669280
Q96H22	Centromere protein N	Homo sapiens	CENPN	45	10	25	10	0.214	3.79568e+06	184918	3.46993e+06	394185
Q9NPJ6	Mediator of RNA polymerase II transcription subunit 4	Homo sapiens	MED4	57	11	70	11	8.069	2.97781e+06	2.16606e+07	1.86145e+06	2.14032e+07
Q9BWD1	Acetyl-CoA acetyltransferase, cytosolic	Homo sapiens	ACAT2	22	5	19	5	0.88	1.89674e+06	1.45499e+06	1.92024e+06	1.56211e+06
Q9NWK9	Box C/D snoRNA protein 1	Homo sapiens	ZNHIT6	7	3	7	3	4.427	93236.7	1.33085e+06	60981.2	980354
Q9BXS6	Nucleolar and spindle-associated protein 1	Homo sapiens	NUSAP1	42	17	65	17	6.746	2.36086e+06	1.78722e+07	977693	1.41294e+07
Q8IWS0	PHD finger protein 6	Homo sapiens	PHF6	34	9	47	9	1.623	4.65806e+06	6.30812e+06	3.12487e+06	6.38563e+06
Q96PV6	Leukocyte receptor cluster member 8	Homo sapiens	LENG8	27	16	78	16	1.462	1.65984e+07	1.284e+07	1.40005e+07	1.43869e+07
O95478	Ribosome biogenesis protein NSA2 homolog	Homo sapiens	NSA2	54	16	149	16	0.173	6.50278e+07	7.70213e+06	5.23153e+07	9.24343e+06
Q9UGM6	Tryptophan--tRNA ligase, mitochondrial	Homo sapiens	WARS2	26	7	25	7	100	46013	6.56266e+06		5.64019e+06
Q9BUI4	DNA-directed RNA polymerase III subunit RPC3	Homo sapiens	POLR3C	7	3	3	3	3.23	193441	1.06862e+06	331357	1.08185e+06
P33993	DNA replication licensing factor MCM7	Homo sapiens	MCM7	48	29	199	29	4.577	1.00032e+07	5.4823e+07	9.49876e+06	5.76904e+07
Q8WY22	BRI3-binding protein	Homo sapiens	BRI3BP	10	2	6	2	100	113237	1.45885e+06		1.58403e+06
Q8NAV1	Pre-mRNA-splicing factor 38A	Homo sapiens	PRPF38A	37	13	83	13	0.445	2.28423e+07	5.87034e+06	2.17993e+07	7.15153e+06
P62861	40S ribosomal protein S30	Homo sapiens	FAU	20	3	31	3	0.684	1.09608e+07	8.96029e+06	1.06765e+07	7.77766e+06
O00471	Exocyst complex component 5	Homo sapiens	EXOC5	9	6	9	6	1.398	1.43908e+06	1.51947e+06	1.07623e+06	1.53987e+06
P26885	Peptidyl-prolyl cis-trans isomerase FKBP2	Homo sapiens	FKBP2	57	6	25	6	4.061	2.05797e+06	6.89814e+06	1.85772e+06	6.56455e+06
Q9NVJ2	ADP-ribosylation factor-like protein 8B	Homo sapiens	ARL8B	43	7	35	7	1.865	760680	3.54577e+06	1.45237e+06	3.50693e+06
Q03164	Histone-lysine N-methyltransferase 2A	Homo sapiens	KMT2A	16	42	135	41	1.389	1.24003e+07	1.55077e+07	1.08678e+07	1.66444e+07
Q6IQ22	Ras-related protein Rab-12	Homo sapiens	RAB12	19	4	9	4	2.032	397034	896402	596442	817714
Q32MZ4	Leucine-rich repeat flightless-interacting protein 1	Homo sapiens	LRRFIP1	14	8	28	7	5.507	305106	5.35647e+06	228927	5.48182e+06
Q9H2M9	Rab3 GTPase-activating protein non-catalytic subunit	Homo sapiens	RAB3GAP2	4	6	15	6	0.294	2.47339e+06	186443	2.20817e+06	240645
Q8NI27	THO complex subunit 2	Homo sapiens	THOC2	36	56	466	56	1.515	9.6264e+07	1.10804e+08	7.78906e+07	1.1965e+08
P45877	Peptidyl-prolyl cis-trans isomerase C	Homo sapiens	PPIC	13	3	20	3	4.609	1.14121e+06	6.17661e+06	983841	4.89476e+06
Q96HY6	DDRGK domain-containing protein 1	Homo sapiens	DDRGK1	9	2	12	2	2.738	96674.2	1.07544e+06	104914	905690
P13987	CD59 glycoprotein	Homo sapiens	CD59	26	5	67	5	3.585	1.47783e+07	9.97725e+07	1.29433e+07	7.56979e+07
Q9UL63	Muskelin	Homo sapiens	MKLN1	13	6	8	6	100	182504	1.08696e+06		1.03216e+06
O43293	Death-associated protein kinase 3	Homo sapiens	DAPK3	21	9	45	8	5.167	1.87398e+06	1.1624e+07	1.51578e+06	1.07663e+07
Q6PJT7	Zinc finger CCCH domain-containing protein 14	Homo sapiens	ZC3H14	58	34	370	34	2.738	5.41249e+07	9.11632e+07	2.79509e+07	9.37223e+07
O95983	Methyl-CpG-binding domain protein 3	Homo sapiens	MBD3	54	13	94	9	6.069	4.38819e+06	2.43311e+07	2.90864e+06	2.09729e+07
A6NFI3	Zinc finger protein 316	Homo sapiens	ZNF316	3	2	2	2	100	271674	878785		668150
Q27J81	Inverted formin-2	Homo sapiens	INF2	29	21	82	21	1.192	6.59037e+06	7.41316e+06	6.23415e+06	6.78331e+06
Q3MHD2	Protein LSM12 homolog	Homo sapiens	LSM12	53	6	28	6	3.534	1.16402e+06	3.53959e+06	1.29719e+06	7.7221e+06
P25788	Proteasome subunit alpha type-3	Homo sapiens	PSMA3	64	20	153	20	15.642	1.12206e+07	1.27979e+08	7.21069e+06	1.40842e+08
Q00839	Heterogeneous nuclear ribonucleoprotein U	Homo sapiens	HNRNPU	64	65	1751	64	0.802	2.90286e+09	1.98933e+09	2.67429e+09	2.35036e+09
Q9NWB6	Arginine and glutamate-rich protein 1	Homo sapiens	ARGLU1	36	14	104	14	0.913	5.72135e+07	1.08019e+08	4.39911e+07	1.13934e+08
P49917	DNA ligase 4	Homo sapiens	LIG4	5	4	10	4	100		528802		993935
Q96RU2	Ubiquitin carboxyl-terminal hydrolase 28	Homo sapiens	USP28	5	5	10	5	9.504	28179.7	1.35441e+06	27385.5	1.30818e+06
P07195	L-lactate dehydrogenase B chain	Homo sapiens	LDHB	38	12	107	11	1.03	2.68485e+07	2.87473e+07	2.65864e+07	3.21119e+07
Q9Y3A2	Probable U3 small nucleolar RNA-associated protein 11	Homo sapiens	UTP11	50	20	116	20	0.092	5.02719e+07	2.79167e+07	5.44387e+07	2.08549e+07
P20810	Calpastatin	Homo sapiens	CAST	60	43	331	43	24.357	6.14407e+06	2.1404e+08	3.44833e+06	1.94716e+08
Q96JK2	DDB1- and CUL4-associated factor 5	Homo sapiens	DCAF5	2	2	3	2	2.467		255968	67386.4	232956
Q9BYG3	MKI67 FHA domain-interacting nucleolar phosphoprotein	Homo sapiens	NIFK	63	24	219	23	0.096	1.15443e+08	9.83451e+06	1.13298e+08	1.04589e+07
Q8IV08	5'-3' exonuclease PLD3	Homo sapiens	PLD3	9	3	16	3	0.411	1.54019e+06	2.23407e+06	3.48259e+06	1.82645e+06
P60468	Protein transport protein Sec61 subunit beta	Homo sapiens	SEC61B	22	2	30	2	9.24	2.80724e+06	3.14073e+07	2.62662e+06	2.63305e+07
Q96AY3	Peptidyl-prolyl cis-trans isomerase FKBP10	Homo sapiens	FKBP10	29	14	58	14	0.886	1.35339e+07	1.0005e+07	1.28273e+07	1.13393e+07
O00566	U3 small nucleolar ribonucleoprotein protein MPP10	Homo sapiens	MPHOSPH10	45	31	231	30	0.208	8.01206e+07	1.97687e+07	8.9031e+07	2.07592e+07
Q07866	Kinesin light chain 1	Homo sapiens	KLC1	15	7	38	7	0.785	2.48974e+06	1.84766e+06	2.54021e+06	1.92784e+06
Q99873	Protein arginine N-methyltransferase 1	Homo sapiens	PRMT1	72	27	281	27	5.246	3.50136e+07	1.44829e+08	2.79323e+07	1.49987e+08
Q04323	UBX domain-containing protein 1	Homo sapiens	UBXN1	9	2	3	2	1.035	1.65805e+06	1.45605e+06	1.40423e+06	1.70223e+06
Q14966	Zinc finger protein 638	Homo sapiens	ZNF638	46	82	615	82	3.49	7.55993e+07	2.02318e+08	5.64269e+07	2.18022e+08
P53999	Activated RNA polymerase II transcriptional coactivator p15	Homo sapiens	SUB1	45	8	46	8	7.113	2.29278e+06	1.86115e+07	1.57319e+06	1.32269e+07
Q8IYM9	E3 ubiquitin-protein ligase TRIM22	Homo sapiens	TRIM22	33	15	80	15	6.517	4.17806e+06	3.25738e+07	2.53937e+06	2.65026e+07
Q92499	ATP-dependent RNA helicase DDX1	Homo sapiens	DDX1	64	46	508	46	3.379	5.59087e+07	1.85168e+08	5.49079e+07	2.09723e+08
Q9NTI5	Sister chromatid cohesion protein PDS5 homolog B	Homo sapiens	PDS5B	49	74	611	64	1.475	1.52865e+08	2.76784e+08	1.30961e+08	2.6218e+08
Q14699	Raftlin	Homo sapiens	RFTN1	35	11	52	11	2.832	1.11652e+06	8.04853e+06	964623	6.48551e+06
Q9UMY4	Sorting nexin-12	Homo sapiens	SNX12	44	7	32	6	3.626	1.54947e+06	6.25748e+06	1.1081e+06	5.6132e+06
Q13813	Spectrin alpha chain, non-erythrocytic 1	Homo sapiens	SPTAN1	69	168	1297	167	4.099	1.8102e+08	7.80483e+08	1.14975e+08	3.95752e+08
Q9BXS5	AP-1 complex subunit mu-1	Homo sapiens	AP1M1	30	10	43	10	1.879	2.42348e+06	4.71352e+06	1.89567e+06	4.83294e+06
Q9NRG9	Aladin	Homo sapiens	AAAS	50	18	126	18	2.725	1.54649e+07	3.95953e+07	1.34702e+07	3.8781e+07
P19623	Spermidine synthase	Homo sapiens	SRM	12	3	5	3	0.548	1.0921e+06	120238	1.01656e+06	471875
Q9H875	PRKR-interacting protein 1	Homo sapiens	PRKRIP1	21	4	17	4	1.569	2.83046e+06	3.4086e+06	2.52643e+06	3.59228e+06
Q9H4M7	Pleckstrin homology domain-containing family A member 4	Homo sapiens	PLEKHA4	3	2	4	2	1.194	380379	516761	291802	385754
P24928	DNA-directed RNA polymerase II subunit RPB1	Homo sapiens	POLR2A	47	85	730	85	1.508	1.1985e+08	1.89719e+08	1.07839e+08	1.83697e+08
Q9Y512	Sorting and assembly machinery component 50 homolog	Homo sapiens	SAMM50	4	2	2	2	0.353	2.72907e+07	8.91068e+06	2.06802e+07	8.69664e+06
O76003	Glutaredoxin-3	Homo sapiens	GLRX3	11	3	3	3	0.651	1.33609e+06	695781	1.19268e+06	567271
Q14687	Genetic suppressor element 1	Homo sapiens	GSE1	18	13	53	13	6.221	582622	8.82869e+06	367988	7.97063e+06
P0CG47	Polyubiquitin-B	Homo sapiens	UBB	88	14	491	2	0.648	300936	200517	368123	238369
Q92674	Centromere protein I	Homo sapiens	CENPI	14	8	26	8	0.372	4.14101e+06	870179	2.86077e+06	804204
P51149	Ras-related protein Rab-7a	Homo sapiens	RAB7A	80	16	102	16	0.935	2.47429e+07	2.79536e+07	3.06779e+07	2.96651e+07
Q6IN85	Serine/threonine-protein phosphatase 4 regulatory subunit 3A	Homo sapiens	PPP4R3A	16	13	48	13	16.873	190578	1.22977e+07	71509	1.0177e+07
P62081	40S ribosomal protein S7	Homo sapiens	RPS7	70	15	237	15	1.911	5.80517e+07	1.01821e+08	5.32661e+07	1.02806e+08
O60907	F-box-like/WD repeat-containing protein TBL1X	Homo sapiens	TBL1X	29	11	97	2	5.293	292298	3.43722e+06	328138	2.83045e+06
Q9Y2Q3	Glutathione S-transferase kappa 1	Homo sapiens	GSTK1	36	5	26	5	1.719	1.45512e+06	1.45003e+06	1.3208e+06	1.67987e+06
Q14596	Next to BRCA1 gene 1 protein	Homo sapiens	NBR1	20	12	28	12	0.174	6.77216e+06	459577	7.89529e+06	567179
Q9NZJ7	Mitochondrial carrier homolog 1	Homo sapiens	MTCH1	8	3	9	3	5.261	195067	1.98347e+06	293348	2.03537e+06
P10202	Triplex capsid protein 2	Human herpesvirus 1 (strain 17)	TRX2	37	7	22	7	0.379	300597	591873	6.78198e+06	794250
Q13887	Krueppel-like factor 5	Homo sapiens	KLF5	14	3	10	3	100		682143		248883
Q9NUQ8	ATP-binding cassette sub-family F member 3	Homo sapiens	ABCF3	18	9	34	9	1.47	1.81813e+06	2.76996e+06	1.35474e+06	2.51514e+06
Q14008	Cytoskeleton-associated protein 5	Homo sapiens	CKAP5	45	79	452	79	6.435	5.70048e+07	1.88393e+08	4.858e+07	1.52848e+08
Q5VWG9	Transcription initiation factor TFIID subunit 3	Homo sapiens	TAF3	8	6	26	6	5.324	736100	4.22881e+06	96687.5	3.89236e+06
Q86Y79	Probable peptidyl-tRNA hydrolase	Homo sapiens	PTRH1	16	2	5	2	1.773	215246	473175	152242	480081
Q08945	FACT complex subunit SSRP1	Homo sapiens	SSRP1	56	52	451	52	0.077	6.40391e+08	3.77993e+07	6.63353e+08	5.82802e+07
Q969H8	Myeloid-derived growth factor	Homo sapiens	MYDGF	20	3	23	3	2.614	547029	2.04045e+06	758889	2.17093e+06
O60885	Bromodomain-containing protein 4	Homo sapiens	BRD4	31	35	265	28	7.005	2.78938e+07	1.46989e+08	1.81906e+07	1.42821e+08
Q14207	Protein NPAT	Homo sapiens	NPAT	9	11	34	11	3.649	1.78037e+06	4.34906e+06	1.03392e+06	6.07097e+06
Q9GZZ9	Ubiquitin-like modifier-activating enzyme 5	Homo sapiens	UBA5	10	3	4	3	1	580637		594838	85335
Q96AH0	SOSS complex subunit B2	Homo sapiens	NABP1	34	4	12	3	7.411	715553	5.65515e+06	591834	7.92423e+06
Q14141	Septin-6	Homo sapiens	SEPTIN6	38	20	161	4	100	333053	3.48734e+06		2.95235e+06
Q99728	BRCA1-associated RING domain protein 1	Homo sapiens	BARD1	9	4	9	4	3.294	580717	2.05868e+06	339277	1.97397e+06
Q8NB16	Mixed lineage kinase domain-like protein	Homo sapiens	MLKL	7	4	11	4	4.184	672141	3.78576e+06	526549	2.97698e+06
Q6VN20	Ran-binding protein 10	Homo sapiens	RANBP10	10	5	24	4	5.099	344850	1.95589e+06	120867	2.45581e+06
Q9Y5X1	Sorting nexin-9	Homo sapiens	SNX9	43	17	88	17	4.383	5.15063e+06	1.91729e+07	3.91812e+06	1.68767e+07
P67936	Tropomyosin alpha-4 chain	Homo sapiens	TPM4	84	35	249	19	1.45	5.78398e+07	7.03616e+07	5.4285e+07	7.46587e+07
Q15528	Mediator of RNA polymerase II transcription subunit 22	Homo sapiens	MED22	26	6	22	6	12.752	59899.3	8.4695e+06	83164.5	7.97589e+06
Q96T88	E3 ubiquitin-protein ligase UHRF1	Homo sapiens	UHRF1	70	46	503	42	2.477	8.10481e+07	1.89294e+08	7.18142e+07	1.99861e+08
P56270	Myc-associated zinc finger protein	Homo sapiens	MAZ	13	7	22	5	8.171	443970	7.35463e+06	179374	6.61731e+06
Q6P4R8	Nuclear factor related to kappa-B-binding protein	Homo sapiens	NFRKB	26	21	96	21	3.083	4.36418e+06	1.52556e+07	2.93848e+06	1.37919e+07
P35232	Prohibitin	Homo sapiens	PHB	47	10	66	10	2.031	7.38805e+06	1.1904e+07	8.2809e+06	1.26153e+07
O75489	NADH dehydrogenase [ubiquinone] iron-sulfur protein 3, mitochondrial	Homo sapiens	NDUFS3	27	5	13	5	0.655	1.35886e+06	755497	1.23773e+06	768099
O95166	Gamma-aminobutyric acid receptor-associated protein	Homo sapiens	GABARAP	20	3	33	2	5.994	575223	7.65705e+06	1.04523e+06	8.07003e+06
O95235	Kinesin-like protein KIF20A	Homo sapiens	KIF20A	52	37	232	37	3.539	1.9127e+07	5.95414e+07	1.05298e+07	4.90986e+07
Q9ULJ3	Zinc finger and BTB domain-containing protein 21	Homo sapiens	ZBTB21	8	6	19	6	3.677	829896	3.46982e+06	420722	2.70247e+06
P52306	Rap1 GTPase-GDP dissociation stimulator 1	Homo sapiens	RAP1GDS1	8	4	12	4	0.549	1.07958e+06	618735	1.10099e+06	649723
Q13409	Cytoplasmic dynein 1 intermediate chain 2	Homo sapiens	DYNC1I2	62	28	202	27	5.905	1.37453e+07	9.25209e+07	9.71958e+06	7.93241e+07
Q68CZ2	Tensin-3	Homo sapiens	TNS3	7	6	39	5	0.391	1.80845e+06	389715	1.77112e+06	497884
P53007	Tricarboxylate transport protein, mitochondrial	Homo sapiens	SLC25A1	20	6	26	6	0.659	4.07814e+06	2.67723e+06	3.63289e+06	2.59254e+06
Q13823	Nucleolar GTP-binding protein 2	Homo sapiens	GNL2	55	43	276	43	0.23	1.24423e+08	2.10384e+07	1.08252e+08	2.52292e+07
Q9BTA9	WW domain-containing adapter protein with coiled-coil	Homo sapiens	WAC	39	13	52	13	8.072	1.63079e+06	1.48707e+07	727338	1.15074e+07
Q5UIP0	Telomere-associated protein RIF1	Homo sapiens	RIF1	37	75	462	75	1.119	7.22255e+07	8.78173e+07	5.57227e+07	8.99575e+07
Q86WB0	Nuclear-interacting partner of ALK	Homo sapiens	ZC3HC1	15	5	22	5	3.445	131335	1.72599e+06	139018	1.80353e+06
Q9NY27	Serine/threonine-protein phosphatase 4 regulatory subunit 2	Homo sapiens	PPP4R2	36	8	15	8	0.16	542548	2.81893e+06	627958	2.21288e+06
P49711	Transcriptional repressor CTCF	Homo sapiens	CTCF	43	19	124	19	1.318	1.33334e+07	1.87371e+07	1.24685e+07	2.00535e+07
P33316	Deoxyuridine 5'-triphosphate nucleotidohydrolase, mitochondrial	Homo sapiens	DUT	15	3	11	3	2.797	113431	1.01522e+06	103471	739416
Q5SY16	Polynucleotide 5'-hydroxyl-kinase NOL9	Homo sapiens	NOL9	37	21	278	21	1.208	6.2667e+07	1.77441e+08	5.33646e+07	1.43537e+08
Q8NFH5	Nucleoporin NUP35	Homo sapiens	NUP35	54	13	134	13	7.56	1.20129e+07	8.17873e+07	8.61295e+06	7.6278e+07
P78356	Phosphatidylinositol 5-phosphate 4-kinase type-2 beta	Homo sapiens	PIP4K2B	16	5	21	2	1.85	84838.7	858949	109520	869158
Q92896	Golgi apparatus protein 1	Homo sapiens	GLG1	27	31	128	31	14.587	4.72064e+06	5.53563e+07	4.61349e+06	5.54618e+07
O75410	Transforming acidic coiled-coil-containing protein 1	Homo sapiens	TACC1	2	2	2	2
P23396	40S ribosomal protein S3	Homo sapiens	RPS3	88	27	235	27	1.173	8.56328e+07	8.80439e+07	9.55848e+07	1.07617e+08
Q9HCE0	Ectopic P granules protein 5 homolog	Homo sapiens	EPG5	5	11	31	11	0.538	2.64636e+06	735721	2.52263e+06	950512
O94992	Protein HEXIM1	Homo sapiens	HEXIM1	25	6	22	6	8.924	598813	5.90171e+06	313056	6.42239e+06
Q05D32	CTD small phosphatase-like protein 2	Homo sapiens	CTDSPL2	37	17	94	17	0.242	2.01085e+07	3.66722e+06	1.57673e+07	3.98093e+06
Q13188	Serine/threonine-protein kinase 3	Homo sapiens	STK3	13	5	17	3	0.853	763288	543503	771707	532838
Q969H6	Ribonuclease P/MRP protein subunit POP5	Homo sapiens	POP5	17	2	6	2	6.323	154558	1.24439e+06	114696	1.31113e+06
Q9H3K2	Growth hormone-inducible transmembrane protein	Homo sapiens	GHITM	6	2	4	2			1.15038e+06	23266.8	927916
P43307	Translocon-associated protein subunit alpha	Homo sapiens	SSR1	32	6	34	6	4.347	3.35632e+06	1.41453e+07	2.78883e+06	1.31119e+07
Q14696	LRP chaperone MESD	Homo sapiens	MESD	57	13	71	13	8.861	3.19607e+06	3.74725e+07	2.52075e+06	2.99781e+07
Q01804	OTU domain-containing protein 4	Homo sapiens	OTUD4	2	2	4	2	2.72	43053.7	368333	46344.2	302880
Q14166	Tubulin--tyrosine ligase-like protein 12	Homo sapiens	TTLL12	8	3	6	3	0.428	503811	120649	431354	131556
O94851	[F-actin]-monooxygenase MICAL2	Homo sapiens	MICAL2	3	3	4	3	1.602	293330	515114	200493	416203
O75147	Obscurin-like protein 1	Homo sapiens	OBSL1	3	3	5	3	3.057	345890	567405	68416.5	566430
Q9Y316	Protein MEMO1	Homo sapiens	MEMO1	30	5	19	5	5.638	170352	2.67089e+06	410484	2.69892e+06
Q9UL40	Zinc finger protein 346	Homo sapiens	ZNF346	30	6	35	6	1.614	3.825e+06	3.8088e+06	3.52755e+06	5.16958e+06
Q14644	Ras GTPase-activating protein 3	Homo sapiens	RASA3	12	8	22	8	2.555	1.24718e+06	3.83685e+06	921206	3.43391e+06
Q13427	Peptidyl-prolyl cis-trans isomerase G	Homo sapiens	PPIG	28	19	80	19	0.562	1.84762e+07	6.33315e+06	1.57678e+07	8.05161e+06
Q5JTV8	Torsin-1A-interacting protein 1	Homo sapiens	TOR1AIP1	59	32	407	32	4.11	6.95182e+07	2.59953e+08	6.36815e+07	2.66549e+08
O43633	Charged multivesicular body protein 2a	Homo sapiens	CHMP2A	35	9	32	9	8.891	2.08046e+06	2.32124e+07	2.54569e+06	2.286e+07
Q6UWZ7	BRCA1-A complex subunit Abraxas 1	Homo sapiens	ABRAXAS1	10	4	6	4	3.055	363270	2.04756e+06	149059	1.55855e+06
Q9BQE5	Apolipoprotein L2	Homo sapiens	APOL2	14	5	13	5	1.201	1.9838e+06	2.66359e+06	1.9507e+06	1.90795e+06
Q9UHG3	Prenylcysteine oxidase 1	Homo sapiens	PCYOX1	5	2	2	2	100		224524		308549
P35637	RNA-binding protein FUS	Homo sapiens	FUS	34	20	536	18	1.106	5.85077e+08	5.46536e+08	5.56176e+08	6.09984e+08
Q9UIF9	Bromodomain adjacent to zinc finger domain protein 2A	Homo sapiens	BAZ2A	20	31	146	31	1.166	2.70466e+07	3.02915e+07	1.93553e+07	3.33676e+07
Q9P0I2	ER membrane protein complex subunit 3	Homo sapiens	EMC3	18	4	10	4	6.523	100171	2.4693e+06	104424	2.21279e+06
Q96T60	Bifunctional polynucleotide phosphatase/kinase	Homo sapiens	PNKP	53	17	72	17	10.034	2.7739e+06	2.07302e+07	2.33214e+06	2.88056e+07
Q13620	Cullin-4B	Homo sapiens	CUL4B	49	47	294	34	5.033	2.43819e+07	1.09164e+08	2.1372e+07	1.12784e+08
P48730	Casein kinase I isoform delta	Homo sapiens	CSNK1D	32	11	81	2	1.641	1.24023e+06	1.60138e+06	922586	1.19668e+06
Q96CT7	Coiled-coil domain-containing protein 124	Homo sapiens	CCDC124	50	13	95	13	6.599	8.84803e+06	4.96284e+07	9.19778e+06	4.46279e+07
Q13242	Serine/arginine-rich splicing factor 9	Homo sapiens	SRSF9	83	28	380	26	0.417	2.54295e+08	8.06047e+07	2.45132e+08	1.05585e+08
P20160	Azurocidin	Homo sapiens	AZU1	36	5	8	5	100		1.36011e+06		1.61178e+06
P07355	Annexin A2	Homo sapiens	ANXA2	76	40	617	40	13.898	1.43787e+08	1.94692e+09	1.15202e+08	1.71871e+09
P79522	Proline-rich protein 3	Homo sapiens	PRR3	15	2	6	2	0.697	661143	261084	464833	323756
O94906	Pre-mRNA-processing factor 6	Homo sapiens	PRPF6	60	60	629	60	2.758	1.72934e+08	3.71243e+08	1.47097e+08	3.67285e+08
Q8IU81	Interferon regulatory factor 2-binding protein 1	Homo sapiens	IRF2BP1	7	3	6	2	100		436243		286489
P49756	RNA-binding protein 25	Homo sapiens	RBM25	38	42	573	42	1.457	2.00922e+08	2.06019e+08	1.66558e+08	2.15584e+08
Q70E73	Ras-associated and pleckstrin homology domains-containing protein 1	Homo sapiens	RAPH1	17	15	50	15	5.061	1.28367e+06	9.88149e+06	844475	9.4356e+06
Q9UBB4	Ataxin-10	Homo sapiens	ATXN10	11	4	20	4	0.919	434200	435589	536472	365209
Q5T3I0	G patch domain-containing protein 4	Homo sapiens	GPATCH4	26	9	20	9	0.527	3.40039e+06	138582	3.80946e+06	399382
Q96DB5	Regulator of microtubule dynamics protein 1	Homo sapiens	RMDN1	15	5	17	5	11.571	102726	3.06557e+06	55642.1	2.96477e+06
Q6PKG0	La-related protein 1	Homo sapiens	LARP1	12	10	24	10	2.278	2.47723e+06	4.7979e+06	3.13452e+06	6.49424e+06
Q12874	Splicing factor 3A subunit 3	Homo sapiens	SF3A3	52	31	397	31	1.107	1.72023e+08	1.85575e+08	1.77544e+08	1.79243e+08
P38398	Breast cancer type 1 susceptibility protein	Homo sapiens	BRCA1	4	5	14	5	2.953	2.33878e+06	4.49102e+06	1.855e+06	4.37451e+06
Q13029	PR domain zinc finger protein 2	Homo sapiens	PRDM2	6	7	17	7	2.201	1.15937e+06	2.62099e+06	880721	2.99645e+06
Q10713	Mitochondrial-processing peptidase subunit alpha	Homo sapiens	PMPCA	8	2	2	2	0.652	314212	258664	284551	184306
Q9NWA0	Mediator of RNA polymerase II transcription subunit 9	Homo sapiens	MED9	32	3	10	2	100		770407		612441
P17676	CCAAT/enhancer-binding protein beta	Homo sapiens	CEBPB	54	12	105	11	1.052	2.83247e+07	1.94778e+07	2.31088e+07	2.70024e+07
Q9UI10	Translation initiation factor eIF-2B subunit delta	Homo sapiens	EIF2B4	8	3	4	3	1.723	302209	683478	145241	443300
P40939	Trifunctional enzyme subunit alpha, mitochondrial	Homo sapiens	HADHA	50	28	191	28	3.194	5.57115e+07	7.56321e+07	5.13176e+07	7.95236e+07
Q86T24	Transcriptional regulator Kaiso	Homo sapiens	ZBTB33	8	4	9	4	3.152	446419	1.44814e+06	142431	1.42853e+06
Q92793	CREB-binding protein	Homo sapiens	CREBBP	10	18	65	7	5.991	256236	3.19528e+06	183611	2.6214e+06
Q8NEJ9	Neuroguidin	Homo sapiens	NGDN	60	18	112	18	0.326	4.56826e+07	1.20899e+07	4.33485e+07	1.43457e+07
Q15365	Poly(rC)-binding protein 1	Homo sapiens	PCBP1	74	18	622	12	4.13	2.45257e+08	8.8632e+08	2.06721e+08	8.88468e+08
P61221	ATP-binding cassette sub-family E member 1	Homo sapiens	ABCE1	34	16	70	16	3.768	3.66711e+06	1.38088e+07	2.98542e+06	1.42467e+07
Q9H8Y8	Golgi reassembly-stacking protein 2	Homo sapiens	GORASP2	16	4	8	4	0.537	629445	191840	1.09902e+06	238092
P02545	Prelamin-A/C	Homo sapiens	LMNA	94	132	6252	130	1.243	1.69522e+10	2.07194e+10	1.6558e+10	1.99662e+10
P67809	Y-box-binding protein 1	Homo sapiens	YBX1	77	25	482	16	0.688	1.37026e+08	8.16799e+07	2.80684e+08	1.57329e+08
O14867	Transcription regulator protein BACH1	Homo sapiens	BACH1	4	3	3	3			500861
Q9NUQ3	Gamma-taxilin	Homo sapiens	TXLNG	5	2	4	2	100		856140		812191
P11717	Cation-independent mannose-6-phosphate receptor	Homo sapiens	IGF2R	1	3	6	3	1.753	357763	719375	406573	934896
P60900	Proteasome subunit alpha type-6	Homo sapiens	PSMA6	52	14	109	14	16.211	8.81122e+06	9.37126e+07	5.99939e+06	1.0206e+08
Q92945	Far upstream element-binding protein 2	Homo sapiens	KHSRP	75	49	851	44	9.149	1.59781e+08	1.11762e+09	1.39176e+08	1.2888e+09
Q9P013	Spliceosome-associated protein CWC15 homolog	Homo sapiens	CWC15	34	8	98	8	2.008	2.40998e+07	3.93511e+07	1.99988e+07	3.96094e+07
P08962	CD63 antigen	Homo sapiens	CD63	10	3	23	3	6.755	2.3982e+06	2.29132e+07	2.94841e+06	2.39223e+07
Q13573	SNW domain-containing protein 1	Homo sapiens	SNW1	66	39	442	39	0.656	1.59269e+08	8.63397e+07	1.40141e+08	9.41579e+07
O95639	Cleavage and polyadenylation specificity factor subunit 4	Homo sapiens	CPSF4	49	10	111	10	2.547	1.26678e+07	2.27765e+07	9.99044e+06	2.41287e+07
Q13596	Sorting nexin-1	Homo sapiens	SNX1	7	3	8	2	0.01	197545		154559
Q8N9R8	Protein SCAI	Homo sapiens	SCAI	7	4	10	4	1.466	1.00318e+06	1.05057e+06	414572	1.43308e+06
P42167	Lamina-associated polypeptide 2, isoforms beta/gamma	Homo sapiens	TMPO	72	34	670	19	4.625	7.94323e+07	3.87711e+08	7.40911e+07	3.58883e+08
P04406	Glyceraldehyde-3-phosphate dehydrogenase	Homo sapiens	GAPDH	78	25	360	25	2.516	9.02302e+07	2.20148e+08	9.92115e+07	2.68237e+08
O00425	Insulin-like growth factor 2 mRNA-binding protein 3	Homo sapiens	IGF2BP3	47	23	192	20	0.7	3.2262e+07	1.69308e+07	3.52081e+07	2.52191e+07
P80723	Brain acid soluble protein 1	Homo sapiens	BASP1	84	22	213	22	51.373	4.83189e+06	2.15439e+08	3.12427e+06	1.92524e+08
O14880	Microsomal glutathione S-transferase 3	Homo sapiens	MGST3	24	4	24	4	4.961	937910	7.2836e+06	1.84581e+06	8.97692e+06
P26639	Threonine--tRNA ligase 1, cytoplasmic	Homo sapiens	TARS1	51	33	190	33	8.975	7.76699e+06	7.78211e+07	6.40794e+06	7.83652e+07
O43823	A-kinase anchor protein 8	Homo sapiens	AKAP8	51	31	230	31	3.66	3.49083e+07	1.07104e+08	2.6471e+07	1.06253e+08
Q7L2J0	7SK snRNA methylphosphate capping enzyme	Homo sapiens	MEPCE	44	18	103	18	6.505	3.07293e+06	2.33499e+07	2.22048e+06	2.29914e+07
P63279	SUMO-conjugating enzyme UBC9	Homo sapiens	UBE2I	63	11	99	11	8.562	7.4028e+06	6.19146e+07	6.00968e+06	6.05405e+07
Q9BRD0	BUD13 homolog	Homo sapiens	BUD13	26	15	54	15	0.759	1.60864e+07	7.1648e+06	1.34639e+07	8.21314e+06
P54821	Paired mesoderm homeobox protein 1	Homo sapiens	PRRX1	53	11	104	8	6.971	1.65889e+07	1.0184e+08	1.04311e+07	8.63809e+07
Q9Y3E7	Charged multivesicular body protein 3	Homo sapiens	CHMP3	9	2	15	2	3.815	735582	3.05145e+06	788470	3.15068e+06
P61981	14-3-3 protein gamma	Homo sapiens	YWHAG	68	18	219	11	1.545	2.26276e+07	3.40726e+07	2.0764e+07	3.19014e+07
O60841	Eukaryotic translation initiation factor 5B	Homo sapiens	EIF5B	45	53	316	53	6.463	1.4243e+07	9.14775e+07	8.54043e+06	7.53965e+07
Q15004	PCNA-associated factor	Homo sapiens	PCLAF	71	8	50	8	8.058	570388	1.17606e+07	462156	1.18381e+07
O75683	Surfeit locus protein 6	Homo sapiens	SURF6	46	14	82	14	0.169	3.08279e+07	4.63802e+06	3.02298e+07	5.02356e+06
O00479	High mobility group nucleosome-binding domain-containing protein 4	Homo sapiens	HMGN4	46	5	56	4	0.271	1.81961e+07	5.39781e+06	1.89402e+07	7.62938e+06
Q12905	Interleukin enhancer-binding factor 2	Homo sapiens	ILF2	71	26	508	26	0.455	6.9612e+08	2.18636e+08	6.05043e+08	2.65223e+08
Q9BXB5	Oxysterol-binding protein-related protein 10	Homo sapiens	OSBPL10	2	2	4	2	0.844	1.50004e+06	92154.1	1.54237e+06	87411
Q16643	Drebrin	Homo sapiens	DBN1	24	11	40	11	0.388	8.11297e+06	1.84906e+06	6.56395e+06	1.42501e+06
P22695	Cytochrome b-c1 complex subunit 2, mitochondrial	Homo sapiens	UQCRC2	24	7	44	7	0.733	3.90072e+06	2.772e+06	4.1226e+06	3.01154e+06
Q99805	Transmembrane 9 superfamily member 2	Homo sapiens	TM9SF2	5	2	2	2	0.01			105343
Q8TB61	Adenosine 3'-phospho 5'-phosphosulfate transporter 1	Homo sapiens	SLC35B2	7	3	5	3	0.494	932530	527421	1.21933e+06	579752
Q99733	Nucleosome assembly protein 1-like 4	Homo sapiens	NAP1L4	39	11	102	9	3.05	7.7019e+06	2.08356e+07	6.15233e+06	2.41199e+07
O95229	ZW10 interactor	Homo sapiens	ZWINT	11	3	6	3	100		3.1909e+06		2.941e+06
P11021	Endoplasmic reticulum chaperone BiP	Homo sapiens	HSPA5	59	49	697	47	2.265	2.4024e+08	4.63482e+08	1.95695e+08	3.64352e+08
Q15436	Protein transport protein Sec23A	Homo sapiens	SEC23A	42	22	130	20	3.35	8.42792e+06	3.28489e+07	7.85548e+06	3.09548e+07
P82979	SAP domain-containing ribonucleoprotein	Homo sapiens	SARNP	79	20	261	20	12.097	7.75436e+07	6.31892e+08	6.08657e+07	6.04714e+08
P84095	Rho-related GTP-binding protein RhoG	Homo sapiens	RHOG	41	7	50	6	1.721	2.78391e+06	6.55874e+06	2.50286e+06	6.0154e+06
Q5T0B9	Zinc finger protein 362	Homo sapiens	ZNF362	15	5	29	3	4.919	356118	1.20654e+06	163426	1.08656e+06
Q13322	Growth factor receptor-bound protein 10	Homo sapiens	GRB10	7	3	4	3	10.711	86582.2	1.33046e+06	74844.7	1.62443e+06
Q9H9A6	Leucine-rich repeat-containing protein 40	Homo sapiens	LRRC40	17	8	46	8	2.19	4.55281e+07	6.39076e+06	4.47453e+07	6.99764e+06
Q9Y6V7	Probable ATP-dependent RNA helicase DDX49	Homo sapiens	DDX49	25	8	41	8	4.694	1.3466e+06	6.19135e+06	948004	7.21225e+06
Q8IX12	Cell division cycle and apoptosis regulator protein 1	Homo sapiens	CCAR1	41	50	558	49	4.732	9.05859e+07	3.15946e+08	6.47231e+07	3.28848e+08
Q9BVK6	Transmembrane emp24 domain-containing protein 9	Homo sapiens	TMED9	15	4	16	4	6.781	1.48271e+06	1.29025e+07	1.38329e+06	1.27557e+07
O15014	Zinc finger protein 609	Homo sapiens	ZNF609	6	5	10	5	1.899	989754	1.87872e+06	819974	1.70477e+06
P00352	Retinal dehydrogenase 1	Homo sapiens	ALDH1A1	6	3	12	2	1.301	1.16427e+06	1.32172e+06	975139	1.54743e+06
Q7Z7A4	PX domain-containing protein kinase-like protein	Homo sapiens	PXK	19	11	36	11	2.458	972439	1.08752e+07	1.25875e+06	8.59523e+06
Q9BUL9	Ribonuclease P protein subunit p25	Homo sapiens	RPP25	46	4	13	4	5.032	437236	1.40568e+06	217049	1.57526e+06
Q13472	DNA topoisomerase 3-alpha	Homo sapiens	TOP3A	4	3	12	3	100	200786	612328		869074
Q12846	Syntaxin-4	Homo sapiens	STX4	7	2	3	2	1.016	433952	536611	383011	405995
P61803	Dolichyl-diphosphooligosaccharide--protein glycosyltransferase subunit DAD1	Homo sapiens	DAD1	29	3	13	3	2.004	1.10515e+06	2.85623e+06	1.16602e+06	2.73871e+06
O95786	Antiviral innate immune response receptor RIG-I	Homo sapiens	DDX58	3	3	8	3	0.476	785392	321238	587499	228621
Q15147	1-phosphatidylinositol 4,5-bisphosphate phosphodiesterase beta-4	Homo sapiens	PLCB4	4	4	6	4	2.772	240168	517500	123523	411667
Q15843	NEDD8	Homo sapiens	NEDD8	67	5	54	5	7.918	2.62516e+06	1.72908e+07	2.04608e+06	1.96669e+07
Q96ME1	F-box/LRR-repeat protein 18	Homo sapiens	FBXL18	9	6	22	6	6.697	73364.5	4.30194e+06	65327.8	4.68454e+06
P07910	Heterogeneous nuclear ribonucleoproteins C1/C2	Homo sapiens	HNRNPC	86	42	1252	42	0.406	3.35555e+09	1.01541e+09	3.07148e+09	1.16165e+09
O95243	Methyl-CpG-binding domain protein 4	Homo sapiens	MBD4	14	6	17	6	1.709	844364	1.20264e+06	649859	1.16633e+06
Q92629	Delta-sarcoglycan	Homo sapiens	SGCD	14	3	5	3	5.373	227471	1.55911e+06	224189	1.61627e+06
O43513	Mediator of RNA polymerase II transcription subunit 7	Homo sapiens	MED7	30	4	19	4	100		4.11949e+06		3.56097e+06
P48681	Nestin	Homo sapiens	NES	24	26	64	26	0.325	7.94756e+06	6.24816e+06	1.20395e+07	4.97693e+06
P51587	Breast cancer type 2 susceptibility protein	Homo sapiens	BRCA2	1	2	2	2	1.406	195744	172413	118129	156441
Q93062	RNA-binding protein with multiple splicing	Homo sapiens	RBPMS	47	8	82	8	3.496	5.94323e+06	1.63607e+07	4.60702e+06	1.61417e+07
O43663	Protein regulator of cytokinesis 1	Homo sapiens	PRC1	45	27	175	26	3.625	1.86956e+07	5.41241e+07	1.73306e+07	4.97058e+07
Q92785	Zinc finger protein ubi-d4	Homo sapiens	DPF2	76	24	194	23	3.635	1.41665e+07	5.47077e+07	9.88225e+06	4.9601e+07
P14923	Junction plakoglobin	Homo sapiens	JUP	13	9	30	7	0.339	1.21424e+06	775053	2.77074e+06	909519
Q9NZL4	Hsp70-binding protein 1	Homo sapiens	HSPBP1	10	3	4	3	1.837	736175	1.29815e+06	556999	1.07503e+06
Q562F6	Shugoshin 2	Homo sapiens	SGO2	35	29	123	29	1.105	2.31903e+07	2.90141e+07	1.85339e+07	2.79426e+07
[truncated: 1,628 more rows]
