# Supplementary material for: IFI16 phase separation via multi-phosphorylation drives innate immune signaling
Source: Nucleic Acids Res. 2023 Jun 7;51(13):6819–40. doi: 10.1093/nar/gkad449 (PMC10359621; doi:10.1093/nar/gkad449)
Supplement: gkad449_Supplemental_Files [file gkad449_supplemental_files.zip › Table S3.xlsx]

## Sheet: Sheet1
Raw Values:						Rep 1							Rep 2							Rep 3
Modified Sequence Monoisotopic Masses	Begin Position	End Position	Purpose	Precursor	Fragment ions used for quantification	Control	CDK2	CDK2i	DNA-PK	DNA-Pki	GSK3B	GSK3Bi	Control	CDK2	CDK2i	DNA-PK	DNA-Pki	GSK3B	GSK3Bi	Control	CDK2	CDK2i	DNA-PK	DNA-Pki	GSK3B	GSK3Bi
VKGPALS[+79.966331]R	88	95	p-S95	454.2417++	y7-98+, y6-98+, y5-98+, y7-98++, y5-98++	2206200	4769200	4240800	20397000	24529000	55017000	51575000	1935000	3800800	3419500	21491000	20921000	46939000	33060000	1972500	3418300	2630400	17886000	16404000	49473000	38596000
EVDATS[+79.966331]PAPSTSSTVK	100	115	p-S106	828.8718++	y13+, y12+, y11-98+, y13++, b14-98+	104220	43201000	30724000	689900	400580	3813000	2857700	27076	35263000	21062000	403780	248670	3180400	1933000	102960	31652000	17579000	390150	168970	2390700	1890000
VSEEQT[+79.966331]QPPSPAGAGMSTAMGR	143	164	p-T149	756.9923+++	y15++, b6-98+, b7+, b7-98+, b8-98+	730720	41180000	28646000	271840000	4564000	2032600	1515200	606900	33891000	21359000	203130000	3591800	1581900	1253300	156810	34807000	18513000	153330000	3013000	1735100	1306600
VSEEQTQPPS[+79.966331]PAGAGMSTAMGR	143	164	p-S153	756.9923+++	y14-98+, y15++, y15-98++, y14++, y13-98++	481550	154590000	115400000	22475000	951230	9181700	6649700	656850	127640000	78411000	15198000	871810	6538100	4304100	647460	117900000	61593000	9815900	654570	5971500	4181100
VSEEQTQPPSPAGAGMSTAMGRSPS[+79.966331]PK	143	169	p-S168	922.4139+++	y20++, y20-98++, y19++, y19-98++, y18++	83889	1089300000	1009700000	2012800	1552500	328780	273770	79401	1378900000	823920000	752300	989730	128830	216730	83543	1906200000	832930000	935220	714030	130660	168250
VFNIDLK	614	620	normalization	424.7475++	y1+, y2+, y3+, y5+, y6+	6444300000	6981000000	7943600000	7107400000	7585800000	7268600000	7722000000	7799200000	8198900000	8234200000	7461600000	7016800000	6314000000	6233200000	8277400000	7437700000	7162600000	5748600000	6237800000	6952100000	6114600000
Normalized Values:						Rep 1							Rep 2							Rep 3
Modified Sequence Monoisotopic Masses	Begin Position	End Position	Purpose	Precursor	Fragment ions used for quantification	Control	CDK2	CDK2i	DNA-PK	DNA-Pki	GSK3B	GSK3Bi	Control	CDK2	CDK2i	DNA-PK	DNA-Pki	GSK3B	GSK3Bi	Control	CDK2	CDK2i	DNA-PK	DNA-Pki	GSK3B	GSK3Bi
VKGPALS[+79.966331]R	88	95	p-S95	454.2417++	y7-98+, y6-98+, y5-98+, y7-98++, y5-98++	0.000342349	0.000683169	0.000533864	0.00286983	0.00323354	0.00756913	0.00667897	0.000248102	0.000463574	0.00041528	0.00288021	0.00298156	0.00743411	0.00530386	0.000238299	0.000459591	0.000367241	0.00311137	0.00262977	0.00711627	0.00631211
EVDATS[+79.966331]PAPSTSSTVK	100	115	p-S106	828.8718++	y13+, y12+, y11-98+, y13++, b14-98+	1.61724e-05	0.00618837	0.00386777	9.70678e-05	5.28066e-05	0.000524585	0.000370073	3.47164e-06	0.00430094	0.00255787	5.41144e-05	3.54392e-05	0.000503706	0.000310114	1.24387e-05	0.00425562	0.00245428	6.78687e-05	2.70881e-05	0.000343882	0.000309096
VSEEQT[+79.966331]QPPSPAGAGMSTAMGR	143	164	p-T149	756.9923+++	y15++, b6-98+, b7+, b7-98+, b8-98+	0.00011339	0.00589887	0.00360617	0.0382475	0.00060165	0.000279641	0.000196219	7.78157e-05	0.0041336	0.00259394	0.0272234	0.000511886	0.000250538	0.000201068	1.89444e-05	0.00467981	0.00258468	0.0266726	0.000483023	0.000249579	0.000213685
VSEEQTQPPS[+79.966331]PAGAGMSTAMGR	143	164	p-S153	756.9923+++	y14-98+, y15++, y15-98++, y14++, y13-98++	7.4725e-05	0.0221444	0.0145274	0.0031622	0.000125396	0.0012632	0.000861137	8.42202e-05	0.0155679	0.0095226	0.00203683	0.000124246	0.00103549	0.000690512	7.82202e-05	0.0158517	0.00859925	0.00170753	0.000104936	0.000858949	0.00068379
VSEEQTQPPSPAGAGMSTAMGRSPS[+79.966331]PK	143	169	p-S168	922.4139+++	y20++, y20-98++, y19++, y19-98++, y18++	1.30176e-05	0.156038	0.127109	0.000283198	0.000204659	4.52329e-05	3.54533e-05	1.01807e-05	0.168181	0.100061	0.000100823	0.000141051	2.04039e-05	3.47703e-05	1.00929e-05	0.256289	0.116289	0.000162687	0.000114468	1.87943e-05	2.75161e-05
